# Supplementary material for: Modeling Short-Term Symptom Changes and Behavioral Subtypes of Depression and Anxiety in the General Population: Observational Study Using Smartphone Data
Source: JMIR Form Res. 2026 Jul 14;10:e88083. doi: 10.2196/88083 (PMC13367947; doi:10.2196/88083)
Supplement: Multimedia Appendix 4 [file formative-v10-e88083-s004.xlsx]

## Sheet: Multimedia Appendix 4
latent_1	latent_2	latent_3	latent_4	latent_5	latent_6	latent_7	latent_8	latent_9	latent_10	latent_11	latent_12	latent_13	latent_14	latent_15
16.4435	30.8889	7.1686	33.1506	18.4674	20.0727	20.7139	25.317	45.1466	0	7.5057	4.83377	7.35336	40.3097	16.3636
0	23.4417	7.82656	10.6779	27.8158	12.7737	17.4504	23.5841	43.733	0	7.27978	11.597	0	29.3918	20.5203
0	30.2107	0	0	30.6043	6.53682	36.9642	22.6066	32.6006	0	12.1566	11.781	3.78728	23.8207	19.2464
10.3081	35.9752	11.8662	0	18.702	11.9693	45.9436	20.4927	16.5946	0	13.1895	5.99643	4.82578	14.6128	13.3296
14.3792	31.4611	16.1577	2.37442	0	16.5365	18.9178	24.4458	4.96758	0	8.51954	9.48074	11.5505	11.8688	11.1094
23.9282	18.9821	14.7912	13.0704	4.03749	12.7451	3.58347	13.2689	0.860942	0	14.2488	21.4621	8.83163	9.061	14.472
27.0496	14.0718	11.5373	21.2404	5.29018	9.38639	6.54111	3.88312	8.20612	0	20.5965	18.3896	13.8979	15.5534	7.09709
19.2646	13.5585	9.13768	21.1266	13.5976	13.5683	5.20179	12.8472	11.1188	0	17.6463	27.394	14.9977	34.3754	9.90462
9.77224	15.9367	5.49641	16.7564	24.1421	14.9499	25.6832	11.0753	27.4787	0	15.9251	22.3174	27.4918	27.1064	0
18.839	31.8201	34.8601	19.9091	22.4045	27.6828	30.931	18.5689	30.662	0	13.4028	19.3399	6.05195	15.9442	14.3171
19.0694	22.3073	17.2845	8.71481	20.6932	12.0646	0	25.6353	11.4528	0	13.1688	15.6505	0	17.9482	8.45308
11.9562	22.9513	7.21103	19.6558	23.1932	8.83241	15.1758	2.71615	13.7881	0	3.94894	9.51713	12.4263	8.4973	8.01862
5.02895	16.9885	18.5445	6.10982	8.38443	13.3568	10.6295	16.3448	11.3096	0	10.3316	3.83293	5.67741	26.9001	9.22219
12.4223	13.74	4.3424	2.96192	11.7099	14.4936	7.62062	0	17.8581	0	5.38386	12.6071	9.70026	6.46614	13.4562
18.4203	14.3136	9.32312	13.3391	8.87499	1.44814	6.04283	17.5663	0.277578	0	15.4805	6.78592	0	15.6052	7.88804
20.425	26.4783	7.19658	18.9015	17.0638	16.1975	12.8615	0	12.763	0	9.99376	15.4413	9.96279	11.7957	24.8006
13.6542	11.4801	8.21906	9.47618	9.71573	7.16532	4.11088	13.5856	5.38285	0	7.96417	5.93964	3.89682	1.9621	3.32703
4.33556	14.3701	4.74242	16.9272	14.0139	12.6702	5.00224	8.55827	2.77996	0	12.3495	1.55241	6.02871	10.3802	15.4858
4.41347	8.92969	0	12.0047	12.8636	17.4766	17.703	8.54384	0.839393	0	0.689974	11.6942	7.55284	9.62411	13.3861
13.5304	8.22984	8.83141	14.0934	10.5308	12.607	28.5456	12.3957	8.9812	0	7.61612	9.72212	13.8241	6.34543	7.03333
17.5413	14.0481	13.185	14.1125	14.921	6.27278	8.18006	9.19014	8.50523	0	9.80455	7.02623	2.45944	5.96787	10.3157
11.6305	8.9271	10.0711	8.2894	15.4246	9.81345	5.15922	3.95385	9.66371	0	7.93467	9.01078	12.7211	7.95323	6.43199
6.32554	5.83693	6.43072	8.51307	9.51087	9.44976	3.79482	2.72354	7.67725	0	10.9167	3.45723	15.3666	13.4208	8.36887
12.9769	2.67881	8.90456	3.17216	8.84406	7.69222	3.66887	5.6219	12.891	0	12.4939	0	10.5523	9.7383	5.88147
11.1316	19.8833	3.28635	10.1995	14.706	9.3269	14.0778	23.1644	21.5089	0	14.6032	32.3772	20.3319	11.237	18.8375
5.94029	19.5194	11.0227	13.3485	6.72624	3.96381	21.3598	21.6649	14.1223	0	8.87196	16.0215	24.3002	14.8604	5.56815
14.808	24.3158	17.3165	7.66931	6.34765	16.3353	11.4725	14.6754	15.6957	0	6.05393	3.85593	9.7523	8.96287	14.4745
11.4322	7.25063	9.16655	7.40127	5.88082	4.69704	5.09856	7.46876	5.00488	0	3.65764	3.24558	6.52169	4.29871	9.65463
9.61061	6.15403	8.18533	8.81274	10.0545	5.35414	3.52063	8.46642	4.86859	0	1.7718	8.37047	12.2593	10.2347	17.9796
15.2025	11.1808	8.20253	9.27642	14.6536	6.52504	10.8061	7.88463	8.17361	0	7.89247	7.1913	14.6115	9.90659	18.1363
8.73094	8.20449	6.93927	3.63787	4.92837	1.50551	9.41472	6.81527	8.22921	0	5.79556	9.79542	12.8565	15.7663	19.8587
15.3424	14.3574	14.5643	9.60029	10.2451	3.41453	12.3222	2.57674	13.6897	0	14.9739	11.76	19.2389	13.7704	24.9577
17.3712	7.87594	13.7749	19.2572	14.2358	2.73891	4.78536	11.6719	6.32425	0	6.72232	11.3879	13.889	9.87285	8.27722
7.50204	13.1271	14.7656	13.6621	6.98183	8.03075	4.85835	13.7823	13.8799	0	2.44886	14.0185	14.6617	15.6473	14.3289
11.4911	12.1546	12.905	13.9283	15.8762	13.1477	12.8421	17.3202	14.2815	0	7.42762	13.1028	17.7032	11.2194	10.9681
10.4826	11.2511	9.98354	11.3161	15.2399	10.343	9.8293	16.5712	12.6938	0	10.0077	10.6592	12.2966	8.58325	9.08135
15.3436	18.9383	19.2841	9.77472	19.2837	14.6814	9.62442	19.3174	15.8952	0	17.0786	13.6785	14.8734	10.9215	17.1825
12.5938	16.8665	15.1911	5.51518	9.09009	3.6081	6.22833	14.4872	7.54666	0	7.33913	12.121	10.9606	11.2659	13.9259
16.9024	21.2795	17.0656	9.16751	6.73435	5.93414	10.9586	13.1173	9.90718	0	9.707	15.0215	14.5698	13.0562	14.6091
22.2386	23.0661	21.1218	18.0493	4.9569	11.0355	9.98866	17.8669	11.448	0	12.0014	24.7718	17.8051	24.9087	16.9486
1.79103	17.8039	17.6027	22.4276	17.1958	20.9499	21.9705	16.4494	11.9803	0	11.2234	16.3468	10.3836	12.5187	11.663
7.76514	11.8106	15.7799	7.01232	16.3713	10.1494	27.6698	0	12.6221	0	10.2882	18.5616	8.9228	8.75202	15.9225
21.5234	17.617	17.8481	9.35718	15.7571	5.7946	25.2443	3.4857	0	0	13.8907	12.7019	4.47917	13.3043	7.99174
29.6279	24.307	20.9441	19.8308	7.36549	18.1342	7.40948	20.2588	6.77065	0	0.522933	12.2493	8.80401	19.8609	9.16785
12.4374	12.2434	12.999	35.9045	6.08006	20.0592	9.06371	13.4928	11.17	0	2.75945	14.9067	7.20951	13.2089	6.86679
1.61651	0	2.91459	22.6977	10.8206	13.8792	5.01447	16.4599	14.8571	0	4.68749	18.3553	0	14.1789	4.85643
3.19985	6.33579	0	8.50692	25.4113	8.48471	11.9747	22.1061	19.0442	0	2.24789	16.2275	6.89705	10.009	0
0	21.604	15.1924	3.01247	19.9039	11.3782	23.4332	22.2743	17.327	0	5.21819	4.26969	1.12589	5.83624	4.72079
14.931	21.4347	14.9887	7.93968	12.1802	12.9728	8.57991	16.9901	6.61277	0	12.4939	13.5151	25.7589	7.02938	16.8395
16.6339	11.4098	18.538	6.09978	5.38976	17.1372	9.49956	22.7295	10.8548	0	12.3647	13.5864	19.413	9.81503	15.2952
20.2961	8.98977	13.8859	18.0159	12.4903	18.8833	0.792399	27.8703	8.89513	0	13.1447	17.6191	20.6117	3.47677	13.3116
11.0799	10.9947	14.7392	16.5551	17.9604	16.0253	2.54316	25.4717	12.2394	0	15.6678	14.189	19.6826	5.34256	9.97849
2.64648	17.3356	12.9703	12.4408	19.2425	16.7032	9.36088	17.7181	14.6491	0	15.7066	18.2768	18.7962	8.72763	14.04
8.9234	20.2932	15.1692	3.78085	16.9503	13.404	14.7967	16.4355	13.3027	0	13.8033	19.3782	15.7755	11.1294	18.8291
14.819	19.4942	14.3033	6.26241	6.68557	11.4648	8.14703	16.8984	7.36694	0	13.1588	8.50318	15.7052	7.89679	9.29624
14.0983	9.06757	13.4801	9.81358	5.4874	11.7185	4.20308	13.2557	4.18739	0	8.16363	5.42682	11.9976	5.39136	10.5257
11.1308	6.22372	8.27213	2.16831	3.5734	3.26133	7.79677	9.44598	4.08814	0	5.75109	12.6053	11.4641	6.28155	14.2967
15.2174	12.8285	12.2046	13.8169	7.07168	5.70919	8.46821	9.76475	7.49172	0	9.61528	10.626	15.4182	7.73306	16.9025
11.4075	10.3075	8.13353	9.4246	7.42362	5.94822	2.80685	8.99732	6.00425	0	7.94322	11.9124	13.5947	12.855	18.2172
9.76391	8.97942	11.2706	12.5661	11.13	13.2204	8.37369	3.73022	9.03063	0	12.9872	6.93766	19.4353	14.218	9.87017
14.5029	11.8902	12.8699	8.87142	11.3907	5.04748	19.0213	1.30465	12.2751	0	9.11231	7.23091	14.4044	16.0269	18.3746
21.2556	12.8301	10.6949	9.08653	11.7573	7.55543	9.13121	2.72462	10.0734	0	10.4614	6.61521	5.28835	14.6485	15.7025
15.856	18.1145	9.90356	13.1934	7.52776	7.16526	17.2386	3.77588	14.3976	0	6.34633	8.05812	17.0281	19.9584	23.156
25.3905	20.8133	19.7174	20.4195	7.60937	8.20284	23.2173	7.29878	17.5654	0	14.0754	17.9667	14.1368	26.0905	25.3297
14.3489	27.2014	17.9736	4.80453	11.7988	12.97	12.0407	22.1869	24.4971	0	17.2296	21.9432	26.1237	18.2476	27.7849
12.987	16.5555	14.6513	4.56925	9.64787	0	8.01535	8.63353	13.4921	0	15.0258	12.9241	22.5685	15.5646	21.4542
16.8505	11.3888	13.6518	1.42092	2.54747	2.34958	1.12734	13.4141	16.7135	0	8.14617	11.6383	23.3315	24.182	13.4552
20.2812	21.5597	15.9067	26.1877	4.29886	8.59107	6.06356	14.3394	24.9337	0	20.3702	7.58986	32.5826	15.3647	13.9014
9.11604	12.0181	8.77974	10.7785	9.18688	1.09516	0.0670519	24.3111	18.2073	0	10.5302	18.3442	14.1073	24.3758	24.5974
12.148	10.7679	0	10.6842	13.1384	4.7734	0.262063	19.9609	26.2419	0	0	14.7601	19.3543	7.43737	13.4516
7.03774	15.191	12.4001	11.62	8.20011	0.790625	17.9942	30.5573	26.5498	0	12.9325	5.82309	16.3282	10.1482	15.1958
5.12115	31.0821	13.4711	3.7268	11.9005	14.8847	8.27339	30.5326	22.2696	0	8.68418	21.4013	6.88107	11.4844	28.5762
12.2127	23.1174	6.87794	6.35239	28.7934	8.35031	12.1583	31.1698	24.6585	0	18.2263	15.8365	3.69415	11.8954	11.1397
9.62775	29.9643	9.29001	0	27.0045	17.3058	21.2924	33.495	20.6356	0	12.8632	14.4763	17.1999	11.7806	16.0639
11.0403	28.9454	13.847	3.47195	9.1113	19.1428	18.6422	28.6745	10.3414	0	9.83504	5.09347	11.6584	7.53451	16.3871
9.54332	15.9587	13.5719	5.53155	5.86695	23.5422	2.82644	23.8629	4.4811	0	12.5984	5.38542	15.3764	5.9343	19.0903
9.87829	6.94446	5.89699	10.0575	6.65696	8.8971	6.55955	12.1168	3.60493	0	13.0503	6.90189	20.5583	0	13.5728
15.076	7.82636	15.7457	5.38002	11.5233	5.14753	10.9744	12.7567	6.35241	0	18.5947	9.65422	12.3099	8.9338	20.1698
17.1129	12.6731	5.34889	2.72723	8.68013	6.49102	0.00633331	15.8989	8.0051	0	6.73335	14.0188	18.0664	13.388	13.5178
16.4367	8.25825	13.1884	11.8089	1.03878	8.73306	17.6875	18.4278	16.7904	0	12.23	9.2696	19.7232	5.85083	9.71705
4.43952	2.33695	7.33421	2.40672	13.5816	18.501	10.4444	18.487	10.5213	0	8.14725	11.4727	16.2598	8.66794	1.43588
7.46805	14.4882	11.1135	11.3992	10.8598	10.6494	19.6725	10.0272	8.00579	0	14.2589	10.2521	6.12198	0	5.16238
10.2076	17.9201	9.92243	2.50423	15.738	19.2912	0	22.0942	7.22311	0	18.0543	0.234433	6.49273	7.11858	9.3992
5.12993	15.9184	1.34782	8.7922	12.7079	19.6467	7.60663	9.3242	3.65737	0	1.46043	3.55676	14.5805	0	8.0529
17.0112	4.15374	23.4608	13.1006	17.0166	16.8688	33.1071	14.3167	8.19387	0	23.2645	15.8617	14.5073	9.72396	15.1458
26.8753	10.5118	11.5595	9.85968	16.5057	23.4848	16.2126	6.71468	4.79747	0	15.7048	16.101	8.41267	9.31159	11.4843
32.2536	12.5148	12.9098	22.3604	19.8438	19.1931	15.1494	23.6506	2.63935	0	18.2394	15.2875	16.6275	18.5006	0
26.1545	19.5535	20.5368	31.8257	20.1354	36.1602	20.2056	20.0023	20.7259	0	22.6268	20.2789	14.7964	16.6195	15.1631
31.3438	39.4015	19.7839	24.6362	29.0807	14.8711	31.2528	9.64527	40.6006	0	14.0012	18.0331	18.6401	46.7764	27.5591
29.2814	40.7624	20.0231	25.4284	23.7222	14.5344	30.05	11.6936	38.2875	0	16.8515	16.4728	17.2709	47.123	25.6693
37.5071	31.7888	22.4617	19.548	23.9845	18.4635	16.829	20.6701	42.9612	0	6.0123	23.0712	13.6231	57.5328	10.9194
17.6139	38.2402	1.18147	41.1011	15.7144	17.4059	21.653	44.6119	47.2578	0	12.0603	16.3949	7.84566	40.483	13.3042
0	39.8857	17.7275	25.1751	40.0743	17.3938	33.2337	19.6251	49.0239	0	16.62	15.8014	4.17484	31.472	39.6176
3.86296	37.1737	0.103009	3.17155	41.8227	4.3925	44.3388	10.9302	36.375	0	17.5824	29.2964	18.0873	42.1551	26.2427
26.5756	50.3413	16.6024	5.75128	4.95215	19.1151	54.0463	21.3041	27.2421	0	5.70299	10.927	16.4868	26.6401	12.6274
25.2072	31.1364	27.1069	18.2073	0	18.946	17.2252	10.629	7.91676	0	13.7241	6.96898	9.85998	21.6189	24.6397
8.41322	13.8876	11.4685	0.501959	7.55268	5.71428	23.0899	26.8908	11.0842	0	6.85039	11.8446	8.22581	5.35427	15.859
14.6177	21.1012	12.2378	4.84425	3.99458	1.62463	8.53052	22.1279	7.2555	0	2.18705	10.8905	9.36075	2.77651	17.1596
5.21928	12.3509	10.2966	7.84312	5.97262	5.54614	8.63891	21.2449	0.485545	0	1.70574	16.7664	12.9481	9.13806	19.0195
8.08288	9.71038	9.80924	13.0911	4.54036	11.0361	13.434	13.8313	6.06661	0	0.831832	15.0252	18.0704	3.21441	18.6282
7.45916	4.86802	8.02541	1.52608	1.26542	6.20991	10.973	14.8889	4.63335	0	11.1815	11.749	11.683	3.3734	11.8138
20.205	7.27533	9.02976	0	9.79144	5.27984	6.95459	9.49937	3.90185	0	2.09741	6.78434	15.9129	4.69983	16.2657
5.7312	3.41522	6.35083	4.34883	2.23499	3.06486	0.340184	5.92186	2.1574	0	4.50599	0	12.6305	12.2798	8.4714
14.4023	3.42416	10.159	11.4509	0.148629	11.5088	0.0241167	10.2154	7.80515	0	7.78651	0.757121	8.12688	2.30822	16.143
11.3542	14.6386	6.98397	19.8583	2.93957	9.56022	7.9174	19.698	12.354	0	5.40483	13.3947	7.82743	13.4385	13.3863
8.51058	8.85529	0	12.1378	7.47279	3.56803	9.80164	6.04745	12.0042	0	3.01442	17.6022	1.64617	5.22426	16.1719
2.31712	10.0448	5.34525	5.50065	15.1099	3.44497	15.3477	11.016	12.9437	0	3.33312	7.7527	15.0607	18.4373	9.27758
7.80422	18.932	8.79865	0	10.2666	8.76916	15.9351	11.6284	12.8227	0	0	0	2.14341	8.99187	11.4892
8.18929	16.302	9.09613	9.98762	8.05663	8.16213	10.5744	8.52348	4.30541	0	7.19079	1.90923	2.67619	7.39934	16.5013
7.42164	10.0927	0	5.07892	7.21863	9.36943	7.33321	4.4075	0	0	4.96031	12.8026	5.4995	12.3331	13.5563
11.2805	8.28802	0	10.9882	1.36099	9.5482	16.8698	12.0246	7.32677	0	0.675905	8.31659	14.2252	11.1732	8.78185
8.17577	4.60442	7.44314	8.99821	1.8742	11.9309	6.55023	12.1761	10.4999	0	5.59866	6.85679	6.33074	9.72932	11.3704
17.3103	11.8149	17.042	18.2994	17.8839	1.55072	27.7457	15.8991	17.9238	0	15.7791	14.178	9.4684	19.8837	7.10102
24.8733	31.092	23.1697	6.82658	18.4265	21.9002	14.2696	0.0428496	22.6575	0	7.65741	12.3655	4.97744	18.4963	16.8272
17.4216	16.0407	11.9801	19.3328	18.0906	13.3135	14.6685	15.7495	9.42064	0	14.0601	7.80356	17.6342	29.5243	0
18.4795	21.6007	16.8364	27.926	13.3577	27.2209	13.8662	27.4444	24.4879	0	0	13.1589	2.83963	18.3336	12.2636
15.8368	13.4563	12.9062	21.7563	28.9693	14.1947	8.78009	12.8176	21.5068	0	13.5417	9.17394	3.41102	10.4666	18.3937
21.1588	15.1142	15.2331	2.92266	43.5123	14.1572	12.9298	7.77857	19.0906	0	8.58992	16.7825	6.85672	18.4083	15.5376
29.5719	30.9011	13.1177	7.17049	30.8849	19.0956	15.7824	13.0719	17.6462	0	11.4059	0	14.875	13.2843	14.079
24.6374	19.5646	19.1437	8.22033	6.70237	19.813	9.48214	18.0256	13.9353	0	14.7581	3.27734	9.06109	19.6255	12.2371
12.1927	20.1958	11.0442	19.0238	22.483	12.5837	22.1407	12.3766	20.4981	0	6.23265	21.367	26.5149	19.8307	15.3151
16.8396	22.0475	14.1636	19.7247	20.0629	18.0911	25.43	20.5818	14.545	0	3.87317	5.79878	11.0261	21.1776	16.7122
22.3417	25.8075	15.433	16.729	17.5637	17.1103	16.4817	17.9138	16.0037	0	6.31111	12.8429	9.13262	13.7275	24.3411
24.9989	15.8869	14.4428	17.4866	25.0635	14.0692	18.0082	14.8879	11.995	0	4.66942	12.638	20.9748	22.0298	19.1165
27.2441	14.8204	16.6087	15.2739	13.2935	13.8267	19.1469	25.7638	19.5954	0	2.81211	14.9945	12.7268	17.6548	15.6634
25.712	20.9499	12.2759	30.9853	22.9461	15.3968	15.1342	30.2212	21.2154	0	7.16933	14.423	13.1119	12.6829	26.5244
10.7219	17.3134	13.2784	16.068	25.1803	18.067	15.3667	33.3075	23.7693	0	11.0406	26.5621	18.7163	21.0011	29.9638
9.16413	24.9027	12.3189	11.9594	24.441	13.6074	26.0548	23.9358	22.5505	0	8.1111	18.3096	31.9088	16.6198	24.6457
6.69881	0.551689	0	11.6816	4.72289	5.29906	0	2.23927	7.35757	0	7.63454	10.4037	17.4894	3.66351	3.75773
1.98707	0	13.5462	7.77019	3.10412	9.59292	14.8158	16.3428	10.6502	0	5.67746	11.2377	10.4837	11.6783	7.80745
13.2779	18.1765	7.32612	7.4883	6.57333	3.78603	18.3984	8.70572	12.0914	0	12.1053	16.7385	1.94253	2.93403	21.1904
3.05269	11.7546	7.09939	5.70648	9.42665	0	1.24618	16.8323	4.30014	0	6.2636	10.7461	8.97255	16.2597	9.87869
15.2682	13.2474	9.31832	8.48382	1.77886	11.9116	17.4462	13.8557	14.0834	0	0	11.1222	18.5165	7.36592	8.17724
11.8352	7.66784	20.09	11.737	4.44288	1.96904	15.4793	16.5954	13.2653	0	4.7316	6.7201	5.29418	6.98798	14.2427
16.2149	10.0491	5.59254	10.2975	17.311	4.80171	2.03044	12.3951	7.38085	0	2.74609	16.8911	4.95001	5.7161	16.5372
8.05698	16.6869	10.2441	16.102	17.0067	2.04169	19.4987	9.30574	11.1405	0	6.01659	8.84979	25.238	14.9202	16.6349
6.15043	12.0734	11.2151	3.78436	1.02665	12.5197	4.31597	16.504	11.8629	0	6.83641	11.8348	4.33395	11.9838	16.6191
14.0113	4.72361	10.8415	6.68876	8.31805	9.8679	11.8494	9.41037	16.3845	0	12.9191	18.2872	19.2333	6.77486	13.2784
7.08165	7.31994	12.5299	6.34767	10.2968	0	8.04535	13.0559	10.0251	0	8.53384	9.56291	7.45103	7.144	9.12163
13.9112	16.6686	13.105	7.37331	14.0738	7.2712	5.01461	10.9515	12.7436	0	6.20977	12.5026	9.50121	8.85478	11.9199
7.58815	13.8585	13.474	7.97774	12.106	7.34907	2.25928	11.1384	11.9233	0	9.81777	10.6723	22.5471	16.1155	13.8909
10.8669	8.72038	13.2618	5.50221	10.3234	7.92655	13.154	5.42873	11.3971	0	2.63674	8.2484	14.099	9.20984	13.4623
16.8026	11.5421	17.7743	11.6252	12.5194	2.95864	9.76234	6.25237	9.83592	0	9.58015	4.47949	8.80758	6.9057	12.6975
18.7996	14.7887	14.4922	10.501	17.7077	8.57871	0	10.3915	11.4479	0	6.1321	7.74907	15.5353	16.0509	14.0619
21.9172	19.4147	15.7876	19.3526	18.5486	18.0653	6.11662	24.2544	18.3929	0	9.65265	14.5334	16.0466	6.43949	8.20145
13.2412	17.1003	22.4631	21.5878	25.7922	22.8477	11.0427	21.7585	15.0982	0	19.5498	13.2915	12.8047	12.0028	17.0901
9.12716	23.6398	10.4468	14.0854	27.7621	23.0988	13.6065	22.7593	14.9341	0	11.8239	26.7459	20.2619	15.7683	22.6083
13.0607	23.6227	12.6767	15.1671	17.6936	16.0415	22.6984	25.3184	12.3366	0	15.7203	13.6839	26.8999	11.109	8.20243
12.5365	23.2126	22.1309	13.2513	7.79755	19.1949	14.4536	19.3653	12.656	0	12.5287	13.2587	8.68984	8.68443	16.1756
13.4209	11.3597	10.2531	10.742	13.6542	12.0479	6.08633	10.0309	7.15243	0	12.8345	13.431	6.5611	3.39094	13.9156
21.7166	8.88853	5.16857	10.8141	18.7282	14.6902	9.04569	20.4867	6.91218	0	7.17492	10.0587	16.9254	12.3006	5.59512
13.3309	17.3134	11.1854	21.1235	13.8759	27.6642	11.557	17.1403	14.1965	0	16.7546	3.13269	20.0323	2.03705	10.2228
15.3134	19.2662	12.1205	16.0095	8.48296	0	17.5479	0	14.642	0	8.66877	7.61195	16.6583	20.1031	16.246
16.256	23.8732	16.4891	11.4308	10.3033	4.33028	8.39848	2.27562	16.1313	0	7.64635	3.54652	5.52318	24.3256	20.5597
20.2616	16.179	8.40956	11.7818	11.8492	2.52379	10.9457	0	16.1249	0	3.41606	13.5289	12.9233	21.3981	14.5454
18.6786	16.764	14.7821	16.738	6.99226	4.73905	18.5459	14.6515	25.8043	0	4.07912	12.2711	9.2857	26.4805	15.5008
16.1119	26.6248	15.8266	12.3818	18.0993	10.4077	11.5774	16.0119	30.1409	0	2.95711	20.3395	5.75426	28.5935	22.0642
6.40735	23.91	12.049	14.2006	22.212	1.28417	8.5856	12.8495	26.9174	0	8.8488	22.0001	13.4384	30.1751	16.4796
6.2091	28.8307	13.7139	12.91	15.5593	9.4352	17.1906	12.5498	24.493	0	8.00007	12.4964	16.6607	24.7056	23.6482
10.6187	15.4864	3.41008	10.367	7.58657	10.6533	10.3348	27.2908	14.5954	0	0	14.4548	11.1461	24.156	7.11618
13.2352	13.2555	6.51989	19.5449	15.7621	14.095	9.04973	17.8189	3.07952	0	6.3455	11.3209	10.3183	3.06624	13.3751
8.44798	9.13027	7.73873	13.2133	9.4824	15.4525	18.006	26.8382	7.67875	0	9.92209	17.7888	10.5244	7.59299	15.1742
22.0147	19.2519	9.74745	13.4934	14.4497	13.2762	22.7149	25.3001	15.6808	0	12.8734	25.8266	9.93065	2.69946	13.9772
16.98	26.22	20.3643	20.103	17.4375	7.4219	19.5602	24.2021	10.7481	0	17.9103	17.82	14.6416	9.90035	11.4126
19.3066	32.1448	10.5498	20.8373	11.9173	24.1915	18.7353	22.5789	8.25208	0	7.61957	23.3967	19.0513	17.7675	15.1337
18.695	10.0589	13.0921	13.6726	12.1594	24.5221	22.7757	15.1532	5.08327	0	10.1374	16.803	25.253	10.3638	8.78588
26.0174	10.7851	11.7935	17.6431	16.0285	20.0344	12.997	26.5965	13.8192	0	7.39135	13.0809	5.42113	6.60526	18.1279
15.32	15.4248	11.2537	23.6713	23.4948	11.5627	9.86918	21.9355	10.5797	0	11.3927	13.2246	4.56119	2.68809	13.6913
2.78894	14.0844	8.98107	4.42809	7.65092	0	4.01331	21.7458	9.58081	0	6.16587	19.9421	10.1317	4.78373	12.7871
5.91105	12.3496	15.3025	4.33789	6.96225	1.32097	22.2302	13.6009	3.03191	0	0	10.22	14.1793	1.77365	3.34612
10.5155	13.818	21.8825	3.3807	11.7759	7.95775	19.1268	11.3596	1.8693	0	7.97879	10.0122	4.21601	0.648229	8.88512
14.6783	6.83669	12.1107	8.82763	18.561	8.24395	2.99893	0	2.15693	0	1.39423	14.036	14.7865	10.7347	11.0936
16.4334	0.357974	12.288	9.461	10.076	9.546	4.52589	3.25089	3.96442	0	0	9.26776	18.7484	11.9811	7.86482
17.5641	1.3896	12.9509	16.6144	5.63588	11.8715	4.8202	9.98876	10.2259	0	0	1.85164	10.7792	6.49042	12.4381
0.193926	0	6.19977	19.0891	8.10976	10.3239	11.6306	10.1988	10.2737	0	0.881127	10.0731	0	0.50585	16.3822
3.30795	3.53231	0.896006	5.0884	19.9072	7.8585	15.0265	7.19877	9.66678	0	4.63874	15.5714	2.19646	7.23818	13.5945
15.9186	14.7705	12.7926	6.09327	14.4629	10.1933	5.51788	20.0804	12.4907	0	20.958	11.8161	24.6157	14.7751	19.9347
29.8245	17.7924	11.0006	20.4568	10.3541	12.043	7.88881	20.7931	20.2895	0	16.0936	8.96509	31.7233	11.6786	15.9876
19.0036	13.4613	15.5325	8.03821	11.6697	16.1906	9.17454	29.0454	20.8775	0	24.1955	13.7806	25.1995	14.2837	19.1987
16.5283	21.7497	7.74447	11.9138	19.3616	15.724	4.59319	24.5205	23.4002	0	24.7487	17.8957	25.3137	15.1531	31.4759
16.4265	23.0513	0	10.2673	16.8608	11.7482	14.417	32.4525	16.9822	0	21.8085	18.4469	32.4554	21.9462	25.2425
14.564	24.5019	9.92878	8.31865	2.09823	19.3197	20.9859	36.6887	27.566	0	21.9413	12.9832	35.3743	17.3094	23.6033
20.1935	23.717	15.5952	13.0737	9.881	12.1365	10.6571	30.2123	20.0067	0	27.3291	17.1082	15.8971	11.2624	24.5333
23.779	26.4118	12.2539	7.82181	21.5763	10.9688	5.47077	31.3622	18.3839	0	26.8333	23.8711	22.7258	13.6596	21.5891
13.1389	22.113	3.84702	25.6864	7.16186	15.1397	12.4982	28.0572	23.5727	0	8.42275	21.9775	22.5042	16.5109	9.27971
1.14418	18.8644	15.1162	20.3164	17.3777	14.731	20.4227	27.2169	24.3239	0	2.66626	16.5558	19.1921	10.247	6.25225
0.753697	19.1329	17.7133	6.20464	18.0355	14.7671	17.0705	18.9971	18.0504	0	9.3392	23.9577	6.06689	8.24641	10.6956
2.74108	19.3522	12.782	5.22813	16.5079	3.85637	16.0598	16.1804	2.73944	0	3.40488	17.6259	3.76635	5.64513	10.4394
7.47924	19.9963	12.2853	5.88595	4.36207	10.8636	15.1254	11.5656	2.29057	0	3.83734	6.24262	13.7173	5.72435	3.85937
8.73512	8.7017	10.3412	6.07245	0.864935	11.2513	11.1665	5.70847	0	0	3.49888	8.62267	11.3861	8.09929	10.8337
16.79	8.89545	13.9262	10.2392	8.96686	6.10103	7.77705	0	1.44944	0	11.5258	12.0405	6.96658	5.5055	16.2253
22.4435	13.1844	8.94422	11.8887	15.4428	3.55392	5.78031	0.777282	0	0	9.92875	18.5298	9.0617	20.9044	22.4225
7.05088	14.8027	4.36981	12.4222	9.05709	12.1632	12.6588	11.6561	11.1174	0	1.54532	4.59871	17.5129	9.8515	17.8358
14.5897	7.83115	12.3451	3.43979	15.3619	5.50869	2.73387	7.16209	6.68412	0	5.53458	0	8.74032	7.08825	11.445
18.5999	15.4392	9.18968	5.15865	16.8881	3.13071	2.01026	9.65606	10.4154	0	7.26135	4.31781	9.06374	3.37868	14.5691
4.98551	10.3927	7.7249	9.00776	11.9824	1.17103	4.67828	11.7078	5.70444	0	3.68194	2.27766	12.7492	15.8711	15.7437
13.136	20.1484	9.27293	11.266	2.7244	15.1805	12.105	19.5223	13.3279	0	6.19995	17.7449	22.6224	11.706	18.6873
4.14231	9.87265	9.41957	11.3413	1.78418	9.72288	14.175	19.5181	13.3476	0	8.11151	13.3221	20.0555	13.1463	17.9868
13.0534	14.8192	6.51673	8.54909	10.3294	10.5224	4.0673	14.8206	13.9696	0	11.9389	15.4467	10.5706	6.97901	15.4289
14.9438	12.7339	10.8032	7.902	19.7007	9.66429	5.57319	12.7243	12.8954	0	12.7932	9.16179	18.7001	8.04067	6.72947
11.6947	18.0675	14.1598	9.94531	17.7683	12.2124	7.62954	23.1435	17.1545	0	20.3548	24.8312	25.8254	14.2623	22.4187
13.2685	16.7122	15.0053	8.64415	15.1439	8.24394	14.1005	13.1322	14.7486	0	16.6112	14.6483	24.2469	8.44776	16.5319
12.7674	9.7215	15.0475	2.25398	11.6621	14.0364	4.61299	8.66084	8.22333	0	16.2309	5.92132	13.6253	10.1649	7.91985
23.9892	11.6472	16.8631	10.2822	19.5143	16.9063	3.31492	10.2181	7.65308	0	11.0435	9.79142	16.0632	8.73187	10.8428
16.1187	14.0693	19.5834	18.844	21.4315	22.1597	7.32665	9.99081	12.7451	0	17.5313	8.94039	21.5379	11.5709	6.4927
17.5273	14.1025	10.8854	17.8395	24.441	28.5855	14.1865	19.8701	13.3791	0	16.27	14.5637	14.1575	12.065	14.6178
22.4099	11.6103	5.20472	16.871	21.9909	18.8544	25.6893	24.5021	14.4001	0	16.6842	11.8546	7.40633	8.89294	10.5633
20.8887	29.3956	20.2585	24.5834	30.6807	29.7936	26.5633	33.2152	15.8091	0	21.0421	11.3387	11.2608	15.9847	17.2663
10.621	16.1682	25.9506	28.2178	14.6064	14.5584	10.018	17.4455	10.9183	0	18.2822	20.3378	18.966	9.39082	15.8859
15.4972	10.0552	13.5432	16.8229	23.0584	14.6542	17.5614	8.11112	13.618	0	11.4192	32.111	19.5044	11.8251	16.6623
19.9627	14.3384	13.9143	11.6332	18.6632	11.2094	20.9358	19.9341	9.75018	0	8.83224	19.5474	14.5902	12.6638	4.90677
18.3013	27.272	17.2039	21.8253	10.9729	14.0835	10.4292	21.9996	13.3204	0	13.1944	10.105	3.01299	10.0548	16.1784
18.119	27.6919	19.0034	19.9732	15.9666	12.3136	15.0472	5.9781	5.84042	0	12.8021	24.6888	10.8654	17.2968	30.0934
27.5614	22.9929	16.1187	16.4853	14.1869	6.53078	23.6316	6.92008	9.38528	0	12.385	25.5135	23.5405	26.0697	27.0369
39.0832	23.444	23.0374	20.9296	6.32467	9.1814	27.3661	5.6011	13.6962	0	13.6463	15.2828	18.5601	26.309	19.799
36.6226	25.8354	19.5425	32.5135	8.798	11.8568	13.8646	7.80134	16.5847	0	14.6621	12.7111	17.5979	34.5107	23.7516
11.4731	14.7063	13.1018	15.1269	9.30268	13.4136	14.8743	24.6108	14.4224	0	18.387	24.4842	20.599	7.70385	15.6119
16.6867	25.1006	20.2405	15.4916	13.4066	7.992	13.5019	19.4805	14.7493	0	20.7461	23.4985	14.1292	9.33667	14.8535
15.7755	29.1053	9.13053	23.0848	20.2046	20.5755	12.5466	24.7629	3.18484	0	16.2654	18.3404	11.5593	14.0809	5.13797
8.65061	24.2589	7.80882	22.2068	2.92228	22.313	19.9265	13.3682	9.80938	0	16.4264	12.1649	16.7074	10.9768	4.65421
16.6576	9.61085	9.9317	16.2236	12.1113	23.0024	19.6711	22.5119	11.4772	0	22.1072	26.9931	7.92248	16.7913	7.90253
15.7598	20.8516	8.41656	20.5634	11.7312	12.2302	12.7691	11.1269	11.9418	0	18.7266	16.3606	8.41	5.81369	7.76865
19.1939	20.0897	12.3372	18.5232	23.7811	15.6782	19.2558	17.3472	3.15587	0	10.0542	21.7799	4.06363	20.3256	5.62488
21.8033	24.7691	11.2443	18.1755	15.3411	25.6222	15.4469	17.3122	17.3575	0	7.85839	17.8766	13.2732	12.3835	2.11483
9.29446	13.2228	15.4979	6.34432	1.74528	6.74757	9.05779	14.5702	6.64991	0	6.88844	18.4057	16.5722	1.39603	19.7867
8.29676	7.58801	10.0573	5.86184	5.68688	3.21263	2.01047	13.8741	4.97863	0	7.70146	13.9593	17.1483	5.75901	11.5175
13.441	8.81914	16.3015	9.91437	11.7925	10.2421	0	10.8612	7.6884	0	6.53165	11.42	16.3983	5.71594	8.78646
3.74354	3.9944	6.20615	8.1585	8.17557	5.78197	4.45759	7.50863	2.67781	0	4.37527	3.77826	7.68171	4.78768	8.83536
3.71863	8.0113	1.27383	8.74729	9.36227	5.98053	8.38962	11.0533	3.94161	0	3.13556	9.20658	5.19162	3.97532	11.0087
6.85445	12.5755	9.26662	11.2654	14.1505	11.6134	13.0426	12.1813	3.96582	0	8.96657	8.28936	13.3867	5.77903	10.21
12.2201	15.6088	12.0757	8.24268	10.8736	14.3455	10.2108	13.4568	7.62719	0	8.87686	12.3286	10.9945	7.18562	15.9151
17.4885	9.58425	10.0387	6.17469	13.8238	16.4819	9.78961	14.6852	4.08684	0	10.133	7.89356	12.7356	7.60816	11.8913
21.5698	14.173	11.4375	9.63496	25.9629	11.2122	8.54216	23.659	10.1476	0	9.42475	7.3823	16.5137	15.0823	18.3198
20.8949	24.0048	10.9957	13.3186	14.3082	12.4144	14.8738	22.881	13.9471	0	9.71985	8.94359	18.7754	9.17934	19.7515
15.1262	19.8672	14.707	19.3697	12.4316	15.6291	15.7947	28.913	11.2966	0	14.3692	13.4511	20.9217	16.0655	29.8391
23.7927	23.2708	12.7424	15.9969	16.0018	20.9275	19.6277	32.314	18.3639	0	14.0354	26.8603	23.2584	14.1834	24.1626
20.4273	21.9058	16.9798	20.4879	15.4036	9.63602	23.5918	31.3445	18.6663	0	18.9731	24.8697	22.7833	16.2955	23.3317
24.6977	27.3738	22.6768	17.9516	16.4777	18.6053	17.0032	36.6721	21.2643	0	15.6314	29.4919	25.1437	20.2766	28.1484
21.0303	22.6206	12.9842	19.8881	19.1171	13.7543	16.6504	23.4621	19.0437	0	12.542	21.4256	28.5399	14.8948	21.9422
21.8002	21.4584	17.6755	16.9993	22.5211	12.493	16.5021	31.8108	19.0017	0	12.8324	18.5654	27.1623	16.1737	24.0833
11.9059	20.3302	8.02665	0.142453	21.3503	14.5289	0.438605	15.1335	4.41181	0	15.1484	0	10.2061	8.71478	19.9799
9.0737	11.9882	0	1.08929	8.55336	13.7895	7.88987	5.69008	4.53915	0	10.2947	0	20.433	7.15162	9.476
14.1404	4.69956	9.45531	8.14228	4.36373	19.5513	18.4112	20.4501	4.80221	0	7.9349	0	12.1862	13.067	16.4504
14.3367	6.96138	1.29915	12.0899	3.17906	11.8436	9.79831	6.53576	7.29311	0	5.97325	9.09011	1.75714	0	15.4158
20.7395	1.25568	6.79191	10.941	16.5095	7.4085	12.2899	8.81214	5.77643	0	9.34195	16.5606	9.82437	2.56803	11.2484
17.8425	11.9141	7.72332	6.18997	9.5715	8.54261	11.3879	14.6597	8.74789	0	9.30017	14.1773	8.42512	3.53867	4.24813
14.7564	17.1862	12.0306	17.5243	9.34405	12.9077	11.2679	17.7595	9.46495	0	13.2188	10.3695	11.3529	6.99334	11.4944
9.28169	12.2538	3.35052	13.9732	12.8024	18.3416	11.3512	17.9733	8.1315	0	6.64844	17.6102	10.6536	10.7267	15.1672
12.5153	15.9514	14.23	14.6375	23.853	14.6811	8.97329	10.3934	11.7663	0	13.2294	15.8096	14.2182	7.93072	12.099
9.25452	16.6224	11.4252	8.31125	25.224	11.5391	7.56855	12.0029	8.39662	0	3.2278	17.3711	11.1231	12.1286	7.09191
8.46851	15.5242	7.20262	5.00293	7.23792	14.2325	12.9819	16.1609	6.1995	0	5.55582	1.61341	8.2014	6.39813	8.01087
10.6168	10.0155	12.4448	12.3883	7.00472	15.6292	10.2653	15.1911	9.73092	0	9.08862	14.6037	12.4963	9.83395	14.9769
11.0228	8.66576	8.68124	7.66425	13.7639	15.3538	7.62614	8.78926	7.21666	0	12.8774	9.61395	18.4857	8.6533	14.0809
9.18706	7.09412	8.11991	3.59173	6.57786	2.59654	0	13.2005	8.33806	0	6.80737	3.52106	7.48905	7.56728	4.5144
8.08456	13.8467	9.06872	10.1581	5.70771	10.73	11.6634	16.9599	15.5143	0	10.4624	5.8879	6.07265	0.79403	12.2798
13.1684	17.2352	9.50209	11.0064	16.2196	12.0899	6.27921	21.0294	8.14409	0	16.3238	11.3302	12.9425	11.2058	18.4943
20.852	7.9708	19.5718	6.49908	11.7393	12.8142	5.99347	8.10336	8.15261	0	10.7061	14.3328	7.76477	4.06568	13.9814
13.8563	8.58978	7.86246	11.9429	8.15378	14.2919	0	20.8693	1.39436	0	7.98302	9.03717	5.46901	11.1163	2.39098
13.1088	14.1983	14.3731	28.3515	15.1044	23.4193	14.3297	18.0906	13.3453	0	8.39375	18.7071	19.5495	3.93964	9.73233
5.4136	7.03671	22.1676	13.7238	17.9774	16.08	17.3479	21.3502	13.2976	0	14.724	19.748	9.59345	15.3871	13.7323
21.376	17.3402	17.3541	7.7545	24.4471	5.8565	16.2176	3.52822	15.9015	0	14.7913	15.8889	10.3096	0	10.8702
20.8935	24.5396	29.0206	9.85881	16.8393	4.564	16.1808	21.8672	6.26054	0	13.4799	16.801	15.2763	20.3302	4.66029
22.837	26.5521	19.6167	24.2874	4.63525	26.3996	0.69472	20.1762	15.8471	0	8.50716	13.6608	18.4825	14.0882	15.2679
9.13652	5.5989	18.3318	21.1686	5.84822	10.8343	2.95997	13.2048	12.3536	0	16.1675	10.2033	13.6298	8.81331	13.3815
19.2696	16.4185	17.2483	7.04602	17.5266	17.0872	15.1458	20.393	11.0253	0	19.716	11.296	23.0825	9.97904	2.87036
21.4073	22.4517	24.6803	17.9139	15.9478	29.1108	6.60113	22.5078	14.65	0	18.9883	10.601	20.9807	7.55107	8.61822
12.2014	10.6072	19.5035	15.8577	16.7175	20.1847	8.34338	13.4514	9.12918	0	19.6168	11.4457	14.1016	9.21968	18.1056
13.9899	5.59024	3.93777	2.92795	17.9491	15.8118	0	18.6378	9.41902	0	14.7559	18.3765	15.1481	15.6902	7.61143
16.665	21.8518	15.3812	17.5811	10.6774	14.6085	11.9775	12.1441	21.407	0	19.3173	3.18235	19.7727	0	2.65966
6.288	13.4978	19.7147	12.7287	9.76236	17.398	6.11708	24.596	10.8678	0	21.5164	6.29224	5.19191	18.1149	11.5549
9.18132	14.9373	0	7.00458	13.6245	17.7816	2.97964	11.4599	14.8947	0	10.2805	23.7081	22.9508	5.64568	11.1597
8.25618	9.52809	22.4304	12.3892	13.0304	2.91799	23.579	6.71615	11.8219	0	19.9982	3.92696	17.6517	6.46853	8.90203
3.72507	10.6754	16.079	17.8829	14.1604	10.5203	20.4616	13.2178	14.2834	0	13.4564	11.2072	22.5784	10.8554	15.7312
18.2188	16.4803	14.2564	2.14282	16.1537	16.2376	10.8424	17.1521	15.5407	0	11.1877	18.0395	8.67919	10.3945	17.8935
33.2647	19.7732	25.2331	14.6918	25.5434	9.24085	7.4293	21.073	12.7929	0	10.4411	9.42786	20.1909	6.40021	12.4625
11.2828	19.2358	14.7892	15.2709	10.7864	17.2775	0.583295	22.1525	10.2009	0	7.335	7.32982	15.6003	21.1713	14.6742
9.80349	11.9183	11.5334	14.9037	17.785	21.5504	14.9721	12.3089	12.413	0	11.9235	17.1935	15.378	9.6197	26.735
14.1691	4.61899	11.0188	4.00402	19.6737	9.77676	14.675	19.9045	8.97858	0	16.84	17.9332	17.2603	15.0426	15.1884
22.1718	24.6866	13.392	14.8388	24.524	15.4435	8.70291	9.65983	13.1736	0	9.37315	6.99995	17.3588	7.84163	13.3724
17.6512	10.6163	25.3586	7.18607	12.5235	15.282	12.8645	17.847	9.91577	0	13.8536	7.60672	12.2371	15.7005	11.5794
10.575	9.57316	7.62853	6.96498	6.13732	6.97737	13.4621	16.034	12.3653	0	7.23973	12.7011	6.79267	6.41436	10.4202
9.98501	12.3875	11.2619	6.61604	11.6428	0.727448	9.31362	13.1716	7.86305	0	6.72906	8.72001	10.0859	8.45346	13.9102
18.3281	18.8012	14.3331	9.72346	13.6279	6.64032	8.18067	15.4857	6.55431	0	5.384	21.053	7.54171	13.7659	13.2243
12.8603	22.1876	19.9773	17.0377	5.04098	10.4497	12.716	22.9891	14.8915	0	5.45246	26.7895	15.6356	15.773	11.5699
20.6292	21.1329	24.8369	22.9368	11.1195	14.3337	14.5957	22.546	15.3209	0	15.1749	20.5506	16.5417	10.7139	14.18
13.2814	16.3312	12.7236	16.5194	25.0568	15.4925	1.17697	20.8929	12.9281	0	10.6556	23.6529	22.1016	21.287	11.9737
7.89156	13.3864	9.3701	16.1484	17.3105	15.3394	12.4212	13.6465	15.1463	0	5.74105	11.8887	23.9894	11.3319	13.0122
19.2525	20.3187	18.8267	10.3538	11.1238	11.3683	21.2386	22.4619	16.956	0	11.1341	10.4222	2.05259	10.9273	20.1204
9.41775	3.34739	8.44002	11.1047	4.54462	13.6744	8.62535	9.16702	5.32991	0	8.37545	9.9773	3.9115	14.1566	11.5506
24.4547	9.43168	3.18408	12.4037	7.25615	12.5841	14.1589	14.0544	15.3714	0	5.42637	15.4897	6.06517	4.3955	6.8948
3.39926	11.0279	5.70302	20.5292	14.0587	4.36953	17.5712	26.9936	11.8605	0	8.89429	7.097	5.95739	15.3342	7.37949
14.7978	24.2966	10.5092	13.0455	17.9791	17.4225	13.0416	17.5702	13.9658	0	0	16.5755	6.27359	6.60393	20.9216
2.98122	14.0729	9.68179	10.5842	19.5525	5.26282	29.5628	13.4327	13.169	0	9.00163	11.104	20.1271	13.8539	10.5965
15.5089	18.7711	8.88868	0	11.8558	16.8125	14.9342	16.6557	6.94924	0	0	2.83865	4.5133	7.88675	11.1016
16.1849	11.103	5.38589	12.9571	10.4635	14.1002	5.88142	15.6542	5.72375	0	2.37831	1.10299	11.8675	6.33185	11.0568
10.5191	6.64072	9.48506	17.8806	10.9853	19.0612	7.32497	17.5624	9.54746	0	6.50838	5.39438	13.2144	8.09275	19.3646
5.25387	2.6103	4.33435	3.76266	16.8121	0.576239	0.399582	8.31048	11.5094	0	3.51864	8.74369	9.884	14.9834	13.9368
3.57548	13.3606	4.24457	0.02907	10.1735	1.71738	15.2617	12.9178	17.9337	0	5.39145	2.87557	19.7409	11.3981	12.2093
0.126898	16.9617	13.7522	0.479245	0	3.02032	19.2305	27.7517	17.7176	0	8.62031	8.56144	5.59236	12.9144	19.9199
8.98952	22.6127	5.88047	7.86734	3.24323	6.19122	2.55546	19.323	7.31384	0	10.3796	20.486	11.7735	5.19841	18.9731
2.09574	12.4188	11.1793	5.02693	2.86438	9.13699	11.6891	16.254	8.27881	0	7.80612	10.5658	24.6091	12.9081	13.8614
10.7251	10.4915	9.2061	6.53202	5.51204	10.8957	4.08323	9.06163	5.71835	0	3.68091	6.27009	12.8337	5.91163	13.1034
12.6671	2.36456	11.184	0	7.75133	0	0	1.64408	8.76178	0	5.04891	3.42419	9.77952	6.10882	7.72524
10.7387	4.14848	7.33223	12.3041	11.3843	5.14093	1.82381	12.2556	5.47576	0	2.28378	4.34008	9.67316	7.77456	13.9613
22.4396	15.451	9.01161	8.66618	9.71248	11.7512	6.38106	16.0725	16.8318	0	12.7955	3.38783	21.3093	10.8758	10.1148
14.5818	19.2934	17.3682	20.7725	12.0199	14.763	4.56638	30.7402	16.3596	0	20.5285	7.01189	13.6114	15.7516	23.2341
20.61	22.3381	2.14228	11.4009	23.1139	22.1159	4.13253	35.7132	25.1151	0	19.9644	29.2209	26.2434	18.9828	31.5661
9.95544	22.8624	10.6086	16.1943	15.6981	12.9361	18.0337	28.3182	21.2354	0	19.5026	17.0921	32.5406	13.2404	15.6979
11.9625	26.092	17.8289	5.71625	7.15956	13.929	11.6143	25.642	21.3077	0	16.6801	13.9701	13.548	13.1304	17.9253
14.7277	18.8916	12.7408	5.20338	14.9057	9.6695	2.9566	10.8013	9.45926	0	19.658	11.1061	16.6545	8.03087	18.0515
13.4046	13.0124	5.14181	12.3653	12.1664	8.00462	3.59123	16.4339	6.50349	0	17.3539	6.80266	18.2505	12.7148	7.19208
14.3937	15.0632	15.1257	12.5346	13.3471	21.3913	11.6143	13.0387	12.4386	0	23.3385	7.5048	18.9702	8.92711	7.62305
15.5471	6.79759	14.6125	11.19	10.2544	2.5559	7.04728	23.8858	14.175	0	5.52864	11.7762	9.87149	9.97041	18.1196
17.3636	18.4399	11.4854	9.90766	17.3613	1.86723	2.80084	28.6424	19.1485	0	4.17329	18.8851	12.1491	7.59584	19.3255
5.17606	20.4358	14.5725	13.2588	15.1215	4.97239	12.9925	29.9548	18.1764	0	9.46197	16.3	20.1901	9.3972	23.6651
10.4729	25.7448	11.9864	8.82371	11.2903	15.5136	13.3344	38.7901	15.01	0	7.7921	29.0628	18.1671	11.5071	25.4216
0.106573	20.2484	12.8647	4.37572	3.00625	8.35207	21.4263	25.9229	12.2107	0	9.75766	18.0041	22.5773	0.0231161	12.8902
5.62519	14.5081	17.3012	4.03494	7.26184	4.82162	11.8368	17.0038	2.70503	0	8.17506	18.0165	9.98996	5.92823	12.8954
14.9574	11.6431	9.62254	7.17903	6.57006	13.0529	8.24472	18.8418	4.08776	0	8.12242	15.9618	18.2809	2.7758	4.92191
10.9422	6.74712	5.49771	13.5951	6.96931	7.54552	6.24025	11.648	0	0	6.20092	9.22103	10.3495	3.04581	6.60802
10.5699	14.3931	4.26328	15.0047	19.9511	14.914	12.5156	15.3661	7.08189	0	18.4121	12.3145	17.9606	14.953	6.1234
10.6855	13.9332	13.2894	5.29618	8.9817	13.7233	15.43	13.4825	12.9643	0	14.152	6.76529	13.7223	8.17595	2.60109
10.4453	7.34714	15.3474	1.38147	8.45135	12.8918	4.73999	10.2799	11.2842	0	14.8127	7.74828	13.9593	14.1792	3.53793
8.52087	8.08439	3.11769	13.0112	6.49785	10.5566	0	14.4636	7.06047	0	2.18486	5.06907	3.36767	4.05631	0.921066
0	8.02297	14.8633	11.647	11.5485	10.9625	13.8472	6.56641	15.7031	0	13.1297	2.56216	11.2384	0.254646	13.8189
9.69477	10.5922	16.2285	0.00742453	20.8253	11.14	12.5309	7.75817	15.1455	0	8.03069	18.3745	17.833	9.87414	7.28677
8.93234	13.1781	9.25102	0.824271	4.1034	3.95987	6.46803	10.4007	6.0568	0	5.66154	3.58646	4.94366	1.48598	0
5.44802	19.3941	19.4393	12.7768	4.00107	12.2276	0.640381	7.64379	5.67783	0	10.6868	6.35614	8.55148	3.69501	10.819
11.9163	0	15.0232	0.00422096	2.34742	11.2904	10.7808	11.5286	3.00361	0	12.8636	22.304	8.99206	11.8416	9.72901
18.1043	11.1209	8.49099	11.1964	0	7.51703	8.21401	7.38651	10.2282	0	18.0434	10.0843	16.4017	0.859187	0.672326
5.00959	11.2716	16.5314	14.3977	3.25444	3.64965	0.884624	17.4537	8.73008	0	12.0442	10.6356	8.13264	20.4215	5.10689
3.88332	18.531	5.33749	20.1555	4.70417	11.3462	0	2.61876	16.8689	0	7.1856	21.6667	15.6571	10.9701	8.405
2.6455	6.51322	4.6368	9.6003	9.91131	2.48175	8.75703	13.5063	10.6811	0	2.54162	12.535	6.06801	13.2179	0
5.06887	20.1957	12.9728	7.40531	9.35048	4.45989	9.86467	8.5251	15.5843	0	0	9.94636	6.60832	6.46082	9.28675
4.91025	12.3005	15.1705	4.31904	16.2138	0	9.93284	6.72336	6.28595	0	1.79491	12.7586	5.89242	10.5242	9.19129
11.1129	21.6866	8.96656	6.60488	6.29298	2.78518	11.8495	6.69269	0.897459	0	0	18.1973	4.61629	14.7582	13.181
13.9856	15.5533	17.3219	11.328	18.1833	20.2157	2.69008	20.6142	11.4803	0	11.1451	11.6144	9.77341	4.7049	15.3746
12.0368	12.2297	13.0876	10.9271	20.5676	11.2039	12.9235	14.9381	7.09895	0	15.4715	12.8605	18.6101	5.14619	17.4834
10.6223	12.7334	10.3274	4.69913	11.4178	16.3117	14.4912	15.8889	2.76605	0	9.43074	5.94108	15.1809	8.55088	8.98138
12.9752	12.654	12.7161	7.69333	2.62888	14.1485	6.57087	8.1774	8.91182	0	11.014	2.78003	15.3727	3.49713	6.28226
11.5501	3.4077	10.5663	7.0096	6.92875	10.5858	1.99847	12.8989	3.46949	0	9.85926	4.65636	5.85453	4.23502	11.3729
12.7612	9.9087	0.305132	8.93404	17.9401	11.3277	0	7.30712	7.78453	0	7.3491	9.99059	10.5993	5.5391	13.9406
9.12869	11.6518	8.35456	17.0331	17.6666	18.7446	11.8605	18.4482	7.5731	0	13.7239	0.274666	21.1268	9.53537	15.7458
12.2181	11.5993	6.15994	4.84249	8.83007	13.8741	10.123	16.5974	10.3003	0	11.2963	4.37449	12.6061	9.79771	18.2904
11.2831	22.6729	15.5869	12.3996	26.3786	15.168	24.1704	22.9169	20.4633	0	16.0026	19.3666	14.8752	34.5779	7.02035
24.966	35.8731	17.3793	15.4224	9.75416	20.1652	28.2514	14.7441	27.7261	0	6.73302	9.69586	12.442	13.9369	9.85882
11.6761	22.1838	20.8829	16.0992	12.7072	14.8092	10.7128	20.0785	10.0491	0	12.4856	7.85827	4.13744	21.0228	13.0058
20.4093	16.5065	2.23254	15.4817	21.2054	24.0162	4.23957	16.6265	16.8159	0	1.37671	18.7856	15.6896	14.7005	11.1904
10.3164	15.1399	18.4795	20.8454	14.069	13.5759	25.8579	16.8061	18.5302	0	18.9849	9.26505	15.9868	10.0862	7.32164
19.1497	23.7189	21.2894	4.80204	18.9043	22.9374	14.6385	20.3544	20.4575	0	9.03815	16.8698	1.89475	13.842	17.3821
18.7141	21.9536	13.9012	15.288	23.5768	12.6869	12.2768	12.8922	19.0359	0	13.0649	15.6713	19.0522	6.98294	1.28113
1.87796	23.1463	19.0276	10.7649	11.6592	16.6484	1.39437	17.7933	9.57136	0	7.96636	8.56607	15.8789	21.671	10.3918
12.9542	13.6339	7.36829	9.16447	20.7531	11.1433	9.65204	21.7705	7.55216	0	11.58	7.32824	14.8291	5.35263	10.3895
13.4339	15.9655	15.0613	6.08043	13.0232	13.5943	13.2008	15.5948	9.81954	0	12.1811	8.43247	16.8218	4.6435	13.3878
13.6028	10.2311	9.78196	5.11888	9.17783	11.8796	2.19478	16.1075	4.83648	0	7.67638	4.58497	14.4695	7.61102	15.8515
11.448	9.2796	7.06144	6.90489	5.95764	8.04733	4.69192	6.90867	7.63932	0	12.3759	3.51972	17.8591	2.15351	16.0502
7.15739	9.76525	4.5107	8.12307	3.53907	8.44365	1.01522	21.7787	5.09093	0	10.0711	12.229	11.0323	15.2653	13.333
6.47349	12.0321	2.68726	10.4939	0	9.73561	6.73069	15.8429	17.0815	0	6.29674	17.3346	22.8875	9.65184	12.881
1.22476	8.76443	13.2347	12.1346	5.97174	3.2691	11.9992	18.1948	13.7898	0	14.1803	9.95944	11.0097	9.86682	18.6961
17.8153	16.2138	3.49433	0	19.5526	9.8044	5.15255	21.4475	11.4502	0	11.1164	18.9636	10.7795	5.48505	18.7319
15.3976	18.2359	10.1238	21.4281	12.478	13.2806	11.2956	17.4917	15.9919	0	6.60977	22.7696	16.0244	8.0328	16.7266
8.61355	8.64482	7.63665	15.0453	9.32558	5.2644	12.8311	17.4627	8.69214	0	5.06681	20.052	10.1738	16.094	13.7815
12.6931	15.6251	5.29012	9.33546	14.106	10.706	15.4012	21.9799	13.286	0	2.99465	15.4454	17.9476	12.1962	16.3246
10.4793	14.269	9.1511	11.9268	10.1312	6.20422	14.1378	20.036	10.1416	0	3.19931	3.10881	11.6251	5.32426	10.3653
7.086	17.5261	10.8729	8.25424	6.95715	9.82318	8.04427	13.904	9.03293	0	1.61719	7.39269	6.98517	7.90461	19.5773
9.87069	10.4705	6.54153	8.7201	12.6906	2.2537	6.02807	6.84105	4.40186	0	2.14913	9.21813	11.2478	6.77522	14.1924
9.92701	10.2691	9.91789	5.89593	4.79682	9.55988	18.4764	18.918	7.61876	0	4.67195	13.0841	6.27002	12.4562	8.05153
14.4112	16.5829	8.71462	15.3152	7.71096	12.1391	9.50337	18.7246	9.76695	0	7.08729	13.8502	14.6147	5.45086	17.5034
13.9864	18.211	18.7971	19.1396	20.882	21.2725	17.6626	22.1829	22.4777	0	17.2387	23.2567	23.8232	17.9667	13.7196
15.2932	22.6662	15.4932	15.656	15.1422	12.434	14.7183	26.578	20.2896	0	16.5191	18.3021	21.7954	15.4199	16.1269
11.6416	23.7629	14.2564	15.8036	16.6279	13.1497	7.76462	18.328	14.4933	0	13.3076	10.9447	12.8935	14.6675	18.6858
13.2027	19.9175	14.7556	11.4543	14.3702	11.9751	12.8623	16.7508	16.3397	0	10.5477	13.9383	21.1475	15.8135	20.1854
21.4069	16.9737	16.3269	9.23174	14.863	8.67727	10.4763	18.655	15.468	0	14.8524	6.15701	17.9731	13.3259	15.8061
14.2179	16.8931	10.0628	9.72567	8.67142	8.33665	0	27.9118	12.91	0	2.51104	11.1043	11.1898	15.1589	16.4146
8.77046	19.3128	10.658	27.6588	13.584	11.5446	14.7864	24.1046	15.8085	0	11.9494	12.0018	18.6995	10.9638	25.447
12.0532	17.6185	15.0072	11.1239	16.6077	14.5209	19.8572	32.5985	21.2384	0	16.7806	32.6806	15.29	20.8879	25.4763
13.3732	7.99534	5.13942	7.8617	7.83192	8.08243	15.2128	12.8638	14.1517	0	13.8252	40.1745	6.12914	22.0853	23.1505
28.5642	25.7605	10.1969	11.3949	9.60954	0	22.3699	14.7996	14.1663	0	21.9598	25.2235	14.8254	22.8642	12.8658
26.3441	35.8997	19.7128	20.594	1.62011	16.0483	23.0017	18.8679	14.9362	0	13.7795	19.1741	13.762	27.9787	18.3815
21.6154	28.1412	14.1245	27.8529	6.21756	19.4635	17.7903	6.15206	21.1355	0	19.3897	32.2179	19.903	28.1975	26.152
33.6985	23.5816	12.7308	28.2701	7.93795	7.92974	14.4115	3.31481	18.6142	0	20.1167	25.5306	15.9771	32.7034	17.7667
33.4269	25.2011	8.9903	29.2041	17.6921	15.2713	20.8195	3.07749	22.7397	0	13.4057	26.456	11.6909	39.0364	10.8904
35.0192	31.6482	18.8325	36.8134	15.6541	20.621	36.0229	15.5046	33.1754	0	21.2361	20.1363	8.04092	35.7282	13.0671
32.0918	24.9347	18.5127	27.4973	19.2082	19.433	18.0614	22.824	35.8741	0	6.07969	24.2569	0	46.1497	9.54729
13.749	15.0601	16.3424	12.7231	8.22306	7.93734	19.8357	18.7879	15.5937	0	13.8963	11.6841	7.44998	1.87648	10.3167
14.692	20.9804	16.0341	9.47712	15.1296	12.869	6.42679	13.5949	11.3289	0	10.5826	12.9307	6.85316	8.26492	18.0717
15.238	18.3856	12.0934	13.7198	20.0141	10.9046	12.9755	7.77212	9.04015	0	15.8177	12.2511	21.1832	11.2917	10.3709
17.6163	15.4823	19.5644	6.21271	7.12258	10.3937	19.2163	10.9765	9.82134	0	13.077	15.459	15.9174	20.4559	10.5419
17.082	10.9079	13.1443	15.1622	4.71042	20.0267	4.71127	24.8762	15.4874	0	8.06094	16.225	14.9379	11.9481	6.14241
14.651	15.2443	16.0599	25.376	11.9502	8.75869	10.1892	13.7538	19.1083	0	14.8544	14.6472	13.4698	3.553	14.5468
9.06946	13.018	17.4351	8.09993	24.3767	7.24921	8.62865	18.481	13.3942	0	10.7698	20.5001	5.90872	21.1098	16.6719
17.7507	24.1706	11.5929	10.6901	21.924	12.0808	12.7754	14.9454	17.315	0	3.56055	17.6085	23.284	14.0787	11.6147
17.0952	10.8203	8.60582	0.290691	9.68512	11.9569	14.8184	28.7037	8.3175	0	14.6672	17.6637	13.8664	19.3769	12.5705
29.6455	23.7894	15.1417	25.6508	10.294	17.7959	14.5606	21.6108	13.2795	0	12.5915	6.81233	15.0998	2.57901	15.0966
10.4832	15.5526	14.8879	19.2031	11.8303	15.4985	10.8684	16.3939	6.66859	0	18.5294	11.9811	12.4083	13.27	21.6202
25.5951	18.206	17.0651	15.26	17.2474	10.3489	22.2687	17.6191	15.2454	0	13.5598	36.3448	10.3345	12.0666	21.0778
21.3588	28.0078	14.5642	30.0511	18.9829	11.1092	22.9582	24.7367	8.81211	0	14.8435	13.0597	21.5777	15.8873	12.3952
23.0462	26.9415	15.9996	24.0044	14.1802	31.8875	18.7359	33.1125	16.4787	0	10.2823	24.4633	13.2856	17.3639	17.4299
17.5697	16.9169	18.2698	25.7302	16.9166	16.8047	26.886	21.0502	20.5237	0	15.9076	29.5074	18.6299	10.7605	15.1719
23.6698	30.7919	29.3468	20.9586	25.0411	7.59703	26.6785	15.4828	14.8094	0	20.0566	26.1077	12.2891	18.8824	29.3823
6.19557	9.25736	10.2351	10.727	12.9931	17.554	0.0992625	8.20024	12.9091	0	14.9197	7.36228	18.0036	6.60548	16.0185
10.9235	3.95686	8.19	8.19406	14.0881	10.7454	6.71166	14.0448	10.7062	0	17.6931	0.288877	14.6273	8.82789	12.0625
15.2623	10.8468	4.69431	0	11.0015	8.80894	1.53615	25.3212	11.3029	0	10.7864	2.47028	2.03169	6.92231	13.7338
13.1894	18.2417	14.1572	12.9485	6.8906	3.30748	8.87001	25.203	20.3123	0	14.0425	9.36841	16.3714	2.18952	17.6161
18.7947	27.7762	15.5723	14.8631	9.13468	8.73991	17.797	23.2346	12.3849	0	18.0236	21.3186	9.25914	8.52572	24.0577
15.6498	13.5854	9.344	1.83939	13.4014	13.4445	8.23331	7.8458	7.91621	0	11.6161	17.5318	26.7252	14.6197	11.4568
13.3795	14.187	10.2803	10.4491	1.22391	9.70809	8.50009	15.6325	14.4034	0	15.721	1.27935	21.0372	13.1216	9.4713
20.8722	5.62541	13.6041	5.01117	10.9257	9.13009	0	16.0831	15.1423	0	16.1073	5.05849	8.33865	13.0322	19.8111
25.723	27.4421	15.685	20.188	28.3065	13.3866	31.6044	2.80966	22.7091	0	13.701	16.1832	21.5022	33.0595	9.3973
24.174	27.4727	21.8242	21.0025	16.1424	24.6054	13.4084	32.1529	29.3744	0	3.3326	8.56523	8.62185	42.5144	6.08953
10.3942	24.234	5.84514	32.509	12.736	21.1526	22.7483	12.2224	36.3872	0	6.80536	13.8494	4.79196	15.3165	15.5216
8.36982	17.5788	18.3814	10.6359	40.0493	6.08446	23.2213	7.8731	28.4982	0	18.1538	13.7607	8.63656	25.9384	26.317
29.147	37.8481	13.9118	0	39.2342	12.7196	27.2486	0.662499	21.4705	0	9.38418	10.7768	18.0987	22.9115	19.5309
35.7999	28.0405	21.0424	12.0502	9.67873	16.3361	33.4119	24.5152	13.0507	0	14.9618	7.6892	13.7846	36.6009	0.449103
35.3284	31.6557	27.7809	32.3031	1.41404	38.6366	8.22556	14.4407	25.778	0	20.4967	23.5101	4.95608	18.3958	15.308
24.9056	5.36908	8.96787	31.4363	21.6576	21.9489	1.02745	2.64246	22.3045	0	22.8279	19.9142	16.6464	22.6046	12.3983
10.6296	7.81472	3.9647	5.46367	6.88225	7.28885	7.99694	6.8453	5.3662	0	7.85631	10.641	14.7351	12.3934	14.0585
19.9665	6.13415	7.91093	12.6049	4.78729	15.8106	12.131	17.677	13.7532	0	5.31718	8.10772	13.7296	11.5426	8.80751
8.52005	6.82969	4.23532	11.1081	5.81492	7.41142	6.0442	17.2855	12.3901	0	4.57177	6.48362	4.52928	4.61769	12.9126
9.06158	11.1037	4.50319	5.14937	16.3105	5.63348	4.32695	17.5429	13.2051	0	8.46018	13.6499	4.05784	7.46866	16.6435
4.11371	13.2676	0.00241094	0	16.5626	2.27099	11.4159	20.5352	12.4521	0	5.58017	5.48076	11.593	9.46065	11.0854
7.35633	21.0382	9.80391	2.7132	2.95176	10.2778	18.6987	25.1087	9.36316	0	8.49893	3.14962	10.4651	3.04103	14.0889
9.76028	22.3359	10.2991	10.7062	0	16.724	9.27321	24.6568	5.23874	0	11.7298	11.5864	8.52187	7.01391	20.2072
11.6807	7.20135	6.23184	9.48144	7.61497	13.6848	9.42207	10.559	3.7341	0	8.83639	15.7397	17.2909	7.16641	12.2859
18.7455	19.4875	10.0387	14.7003	18.1001	7.84401	13.3879	21.2714	8.77554	0	9.83634	25.0723	22.4208	12.8777	26.1944
9.87711	17.5698	10.4688	13.949	7.42999	13.0582	21.8569	25.915	8.80287	0	6.909	18.2636	20.3301	11.3247	20.3772
17.7041	17.8773	10.5239	15.3151	6.09172	12.5127	19.1365	20.4138	10.5521	0	9.88188	17.3279	9.28101	7.37773	18.7774
16.4395	15.241	10.4089	14.5731	6.69104	13.034	18.3429	26.249	10.0987	0	9.44762	24.6091	18.3697	17.1317	19.8975
17.1057	14.8449	7.52194	15.3923	11.3552	11.5813	16.9533	19.469	12.9413	0	9.19566	15.4634	18.0187	9.13842	16.8506
15.8321	12.0191	4.87805	15.943	14.2262	10.5017	17.3071	16.328	8.03699	0	4.11636	13.3645	12.0484	12.7271	14.084
16.3396	23.2348	15.6951	17.0128	18.0821	15.3288	16.6736	15.0158	15.532	0	9.74758	16.5198	15.5742	11.5574	22.1779
13.9875	10.6446	13.6472	13.5462	15.1384	10.9449	18.4469	18.8145	8.65886	0	7.72975	14.951	15.368	19.4033	13.9447
13.2222	5.23999	16.157	0	18.232	9.01711	4.66497	14.2668	7.4445	0	5.84347	14.8151	19.0585	14.1467	1.34161
7.69842	12.7852	11.8517	18.2475	2.03615	15.3816	6.81247	18.5563	14.0127	0	6.3264	10.6423	18.505	0.645945	11.3905
14.8502	3.36287	18.5673	8.39724	15.1027	9.97064	2.10621	20.2784	10.3159	0	13.7232	15.0901	5.03787	6.55608	12.8725
13.0305	11.201	10.0548	8.09172	24.9526	14.3909	6.61611	9.02821	13.5478	0	11.1814	12.7213	18.8073	1.93295	7.64364
3.59085	10.6893	15.5533	6.01583	17.769	4.55161	8.45482	9.53752	6.17945	0	5.92394	1.64246	11.091	9.892	9.60053
10.9728	12.7001	9.93484	0.880904	7.43341	18.7103	1.77281	12.8275	6.50968	0	9.88082	1.92338	6.48306	3.51635	9.73949
11.0755	6.49023	10.4255	7.69648	8.68033	10.2825	7.46393	6.48562	3.24727	0	10.8794	2.24875	11.9125	4.92378	7.33025
12.0258	7.46845	13.0677	8.82349	8.37435	16.6201	1.92098	5.65216	6.24033	0	14.7538	6.07943	13.0035	8.33717	11.6232
12.2775	0	7.41747	5.36502	13.2748	10.4953	10.3401	7.99985	5.89173	0	6.66708	6.39754	7.50672	1.41568	9.7154
14.8826	6.7463	10.2792	11.6644	14.6992	6.76977	2.88991	9.92229	5.43897	0	5.19794	6.96578	3.82661	0	7.52005
0	6.81729	6.09109	12.5774	8.95311	5.59591	4.82136	17.3309	5.05512	0	2.12214	5.05166	9.2308	4.67909	7.22037
0	7.33928	5.52486	2.96607	3.25458	9.32095	10.1542	12.4295	8.86423	0	0.502698	13.0759	7.48528	0.170955	9.23518
6.1391	6.97487	12.9607	4.5884	5.07273	0	14.8349	9.87912	4.57673	0	7.50251	12.3318	0	4.81543	8.92218
5.93659	9.85192	6.95648	1.4	10.3778	3.70051	0	0	0.471638	0	1.78156	9.25143	10.0464	5.53229	7.65229
11.1471	5.92728	9.52885	7.67516	4.01431	11.4999	6.29513	10.8818	3.38783	0	0	2.3423	18.4843	10.5941	8.89118
13.7625	2.72063	14.1651	12.4661	1.40689	13.4108	6.83649	12.9149	7.51802	0	6.22303	13.0757	0	2.41725	18.1855
18.8653	11.6024	11.0832	12.8579	9.02759	0.787228	9.21766	23.0063	15.9632	0	8.70451	16.4045	18.6213	14.3904	18.4927
16.0247	23.1785	19.6996	19.9802	16.6059	10.8354	1.7622	19.9621	24.1444	0	18.7622	10.233	18.5412	16.857	21.6557
10.3049	20.818	10.8501	16.5031	19.0133	12.4059	11.6788	28.5712	17.1909	0	11.7382	20.2787	22.1222	24.2097	27.9125
12.057	25.5118	9.87115	14.1299	18.3491	14.8219	22.7345	33.206	24.9227	0	16.7391	21.8274	32.4084	19.3797	20.5065
8.04478	26.1225	15.8223	16.0943	7.23928	10.1246	21.044	33.0739	17.642	0	14.3777	18.6153	19.8325	14.5507	24.2088
22.6341	32.6548	27.922	20.3568	18.0519	14.3122	29.269	20.091	18.447	0	17.7786	28.6204	16.7984	15.3264	31.6976
22.5308	20.5577	21.9359	15.93	15.9079	19.6047	22.8141	30.2	14.2237	0	13.8982	26.1093	22.2562	16.11	13.4788
23.728	22.476	18.4506	18.7124	11.3566	12.3235	14.7832	24.4082	13.8832	0	13.1286	22.3563	15.6025	10.3043	9.73961
18.2534	16.1153	10.1545	13.1272	18.7177	5.38639	3.558	28.0799	18.1764	0	21.1367	14.9505	25.3955	7.98937	16.4728
7.53593	31.0382	10.864	17.9307	10.0724	9.37957	11.2057	35.8403	18.322	0	18.1991	23.6871	25.3437	14.4305	26.2831
12.0751	27.8603	14.0103	11.5826	8.95118	10.9436	23.6366	32.2073	16.8326	0	18.3154	25.975	25.3148	15.5496	29.8426
12.1626	19.9042	12.0197	9.80653	4.36185	10.3688	21.4038	24.993	13.955	0	16.0837	18.6438	22.6239	12.7727	16.1213
14.0431	14.8704	11.0829	10.509	6.63279	6.0086	9.89329	17.7833	8.27044	0	9.4378	12.6045	15.6549	12.3595	18.1382
15.2459	13.5698	11.8434	12.904	10.6098	13.7852	7.12528	18.3329	10.9965	0	9.47388	16.0721	17.9069	10.969	18.5868
14.2321	10.1776	1.07407	11.4618	7.2816	7.17102	9.46504	18.2773	12.0834	0	8.20013	8.58017	18.1964	10.2063	13.526
16.9624	17.0625	13.3818	11.5008	13.2018	7.01314	16.5661	20.6525	15.0422	0	13.6038	12.0733	11.7929	7.93648	20.6533
8.86268	16.8664	6.11917	8.68609	0.907896	7.04031	17.1876	9.07589	4.91869	0	6.77455	11.4968	1.79323	10.3611	11.2446
14.338	14.5018	8.17533	9.85358	3.66561	7.87173	11.9278	12.2485	7.73333	0	9.08686	15.8886	12.4267	10.2111	8.13379
15.0627	17.6279	1.93762	13.9938	0	6.83718	16.945	14.3113	7.64157	0	7.62263	14.5314	11.518	15.4562	14.3505
14.782	10.6711	7.84986	13.0565	0	5.93362	19.4794	10.9297	8.9598	0	5.10245	15.7363	8.85948	19.4576	12.17
17.426	19.3834	10.2895	17.8987	6.9168	2.57597	13.8911	10.3813	12.8541	0	12.819	17.903	5.84389	17.7832	15.2885
19.3665	21.786	6.99702	18.9736	15.4919	6.22037	4.11567	11.7833	8.0052	0	6.73099	18.3672	12.0223	29.464	8.98561
16.7176	27.346	9.99503	19.7345	5.9947	14.2383	15.7651	11.5533	24.7438	0	3.64038	14.4559	15.7502	19.6249	8.01035
11.8659	16.5891	10.3421	29.2352	17.2015	11.881	13.4602	22.7657	17.9804	0	5.54148	15.091	0.430635	21.5841	7.11612
18.2019	16.8606	12.6344	23.7736	7.32106	15.1912	11.1645	11.4445	5.97541	0	11.3692	9.7505	6.43551	6.60892	13.9204
13.3949	5.99335	5.74543	19.1069	15.6741	15.268	9.62641	17.4868	4.76905	0	9.08797	22.1265	8.74175	25.8524	16.2301
22.4076	17.7024	11.3609	19.8115	18.9433	11.9517	26.5574	5.23972	20.4558	0	12.9482	18.5181	17.5729	9.77676	14.3993
23.3033	28.2562	19.4922	19.5838	20.9987	8.89951	23.9771	23.0993	7.9882	0	14.0982	16.9926	5.89041	27.1253	18.9285
29.8952	43.7163	6.03049	19.1833	10.2719	18.6643	16.8204	18.8346	16.3925	0	13.8353	26.0265	6.77152	20.4127	22.1845
21.9972	32.9115	12.7997	35.6912	19.3998	9.91128	24.8841	12.2545	12.9792	0	22.0338	12.5161	22.1769	28.0043	18.8128
22.3459	28.8931	8.35829	18.609	4.84952	17.6753	18.0043	8.50745	20.3154	0	10.279	25.3615	10.3288	39.2961	15.7632
27.5776	15.2014	0.57863	36.2244	12.9801	18.2846	23.3422	15.8816	30.9149	0	19.3483	27.2878	20.347	39.0827	4.83346
13.7486	20.9808	14.9273	4.37659	22.1248	12.1329	14.4376	14.9259	17.5704	0	0	13.3088	19.2668	5.31056	12.4432
14.2048	18.8244	31.1367	6.27393	19.9637	6.40887	19.2206	12.203	12.1667	0	17.0439	6.99113	10.8379	5.95592	15.7438
18.9669	23.4046	17.6092	1.96494	21.2527	20.5928	0	25.0513	6.29126	0	6.77977	23.9372	19.2283	21.0553	20.3354
24.1304	13.7448	14.3187	20.1633	6.50568	9.88803	18.8218	16.3432	15.2187	0	15.4981	6.48583	31.7688	2.75375	6.9281
12.8599	15.8831	31.3913	19.5204	4.05419	4.6506	5.66171	27.4655	17.1542	0	14.8433	24.0755	8.91561	21.0218	29.4974
21.4707	17.6505	7.96794	10.0458	14.5726	1.9527	0	9.02737	16.4028	0	16.5564	37.1956	18.4041	6.92076	19.2867
14.7801	22.5624	16.3802	18.7833	13.7892	0	17.2412	16.576	12.6553	0	8.79985	18.3201	25.7494	25.0933	4.51769
18.8539	32.7665	24.7411	19.2092	3.25661	25.513	15.7614	20.1559	23.8238	0	10.0739	17.1436	11.2682	21.3308	16.132
11.8708	18.5053	22.1023	8.27372	7.84941	8.29816	0	23.5762	13.6565	0	7.45676	14.4113	11.3491	6.7407	19.8975
4.60907	8.85241	12.9072	7.66192	10.913	0	0	16.3719	7.87205	0	4.34897	13.2711	12.8933	7.1921	15.8935
8.40154	11.3026	12.9205	6.3871	10.7548	1.83385	10.827	20.8448	10.0428	0	3.67821	9.73983	16.8283	6.12224	17.6974
15.9757	14.7073	17.8829	1.31549	8.32212	8.09299	14.652	26.5471	9.37583	0	6.99936	15.5755	16.417	6.79026	18.7593
9.51436	12.4796	10.1327	10.0111	3.9172	6.334	7.27314	29.0222	5.06684	0	0.3975	18.7608	16.7819	5.73908	25.302
9.97809	19.3349	18.5403	19.9696	11.233	7.08267	7.98237	22.8992	9.86398	0	10.3688	18.7494	23.3268	7.71243	27.6817
13.0108	12.7297	16.2159	7.1078	8.6901	14.6205	15.9844	33.5195	11.6123	0	12.0955	28.9667	23.6951	14.0046	24.2228
23.7877	21.2954	19.7597	14.4298	15.8697	10.5013	18.4096	31.3059	15.7846	0	9.80432	22.2264	19.93	1.44953	15.445
7.43237	15.9368	0	11.8293	16.9619	10.537	0	3.70301	11.2218	0	7.93786	24.4071	24.1242	9.29475	8.39619
0.699307	13.9507	18.3502	8.93605	5.73275	8.77163	26.0702	14.3898	16.0613	0	18.7029	8.97773	19.7409	14.9117	0.887632
12.2452	16.4842	15.884	0	7.2369	19.9715	7.96986	12.6039	15.6961	0	14.3542	12.0119	2.4645	6.15038	13.8277
12.4841	10.9066	8.24879	10.7136	11.1644	0.262393	0	11.0821	9.28782	0	9.0789	11.5378	6.57386	6.3959	1.1147
6.21385	27.2839	16.2083	18.4341	8.15406	14.475	5.64022	9.07371	14.2437	0	8.91891	8.49733	17.0691	11.5941	8.2427
4.9646	6.06125	14.4469	2.53191	7.67991	11.7384	9.8141	11.5568	11.0594	0	3.22662	12.9504	12.0354	16.0498	12.6439
9.41157	8.48015	3.88203	5.03428	6.3284	4.24358	10.2061	12.229	12.4466	0	5.57854	9.24436	3.99513	4.15155	4.25808
9.41982	16.4732	16.7635	13.6431	13.3498	8.33419	3.46416	16.9952	10.1733	0	10.7409	5.23841	5.97404	7.13135	8.87884
9.17125	15.886	1.74078	8.12607	8.88406	7.63131	5.73679	29.1174	18.7484	0	7.54675	22.0325	21.7165	18.3471	26.117
9.77156	21.7767	11.2096	19.8499	11.9843	5.06494	19.956	27.7543	21.4565	0	13.2019	15.0353	24.4811	13.5358	21.5142
9.90464	16.989	10.6464	3.82054	10.1747	10.0989	11.4825	28.3682	15.5237	0	11.1653	16.0571	11.5873	13.6827	18.4919
13.6555	20.5731	12.3037	7.82412	10.2646	3.8832	8.16909	17.8888	16.6274	0	8.14487	9.95998	16.8306	1.58793	14.0422
13.3221	20.2903	16.8435	12.454	12.9093	7.2676	11.8679	22.9241	9.83023	0	12.3723	13.124	18.3673	11.8585	19.2107
18.8334	21.2419	14.131	7.25876	17.1696	21.9424	8.78943	21.7502	15.6457	0	11.7769	21.0866	31.2179	14.6726	20.5884
16.7532	6.89365	13.5387	12.2433	7.74086	6.87568	7.27063	16.492	14.8653	0	15.7645	2.85601	24.0627	10.1387	11.3243
14.7838	16.7914	13.9625	8.78035	6.99588	2.81414	0	28.2128	17.3638	0	10.2856	16.9605	16.093	18.1258	24.8089
18.8007	14.8607	22.1667	8.87473	19.9738	7.84702	0	20.5294	19.215	0	29.1123	20.122	24.8762	19.5949	25.1719
18.6314	24.6354	3.73906	12.2182	19.2434	2.71194	3.07037	11.1653	17.4021	0	20.2801	15.1959	28.2978	19.7584	30.5499
15.945	18.5885	21.0325	6.61305	14.965	1.85742	7.39955	19.152	17.839	0	15.848	11.772	20.0756	29.8828	16.5053
19.2959	31.6744	15.8942	17.9213	4.37965	14.3611	10.0482	15.3095	28.1633	0	17.574	12.6733	25.3515	18.7933	20.6963
12.7568	17.0736	17.6953	16.0424	12.6992	0.682736	7.17319	18.4287	17.7065	0	14.1382	14.7209	16.6957	23.0203	21.3974
19.2999	20.4327	11.3328	9.17542	16.0117	9.30252	9.96214	12.3272	25.0507	0	14.8589	19.3213	19.9395	18.2474	17.7124
19.3445	27.3968	16.7599	19.8413	20.5551	3.97404	17.8627	31.6858	24.5204	0	13.2179	17.815	27.9582	27.8283	21.164
21.4253	37.1788	26.5619	20.1594	19.4952	18.172	20.5963	26.1357	28.6911	0	12.964	15.6647	19.1542	18.9186	24.3118
21.2021	12.8685	12.5915	7.24795	15.3775	15.9892	15.0883	11.9437	4.16957	0	12.6527	18.3468	7.53563	2.12504	14.5247
18.0049	12.3537	9.92682	12.7949	3.4364	11.5314	5.13306	14.1584	5.66985	0	5.81978	14.3083	17.5612	8.98199	7.56064
11.6406	9.76253	12.8857	24.8246	5.68418	16.1481	6.79683	14.2991	9.24408	0	8.47227	10.0288	7.04194	9.65718	5.97683
8.86611	7.24579	8.48536	13.2003	7.98425	11.9296	10.8198	10.772	7.41808	0	10.8388	15.2533	0	6.59062	10.4223
6.63329	7.29307	2.20952	11.5167	17.1513	10.5637	11.9019	9.40143	4.62634	0	5.90359	15.8596	6.18941	8.90038	6.51573
5.65241	11.1057	3.83375	9.89978	10.2896	9.50935	20.1678	6.75823	5.62614	0	4.923	4.73059	5.87781	6.8002	5.02991
14.5153	13.327	18.5618	7.42101	13.2018	8.5958	16.1764	3.01303	7.22953	0	11.1562	5.09439	3.8999	7.68692	12.6803
22.1338	13.9644	14.1376	7.46195	13.2466	9.10944	2.88922	1.97978	2.2422	0	10.0724	10.8041	6.66906	11.2801	12.5231
22.8838	19.5892	16.1038	16.0185	17.9947	6.91307	15.1109	23.2833	14.4199	0	15.931	15.3073	3.92769	4.68725	13.44
19.5779	29.9417	14.3158	22.5471	25.503	13.2389	9.09251	28.2786	11.7802	0	12.4575	15.4609	17.357	14.9014	19.5542
8.03757	24.3395	13.1033	18.9907	9.17745	15.0813	18.4617	25.1186	14.2111	0	4.35233	17.5648	22.776	15.9051	20.5268
15.3122	20.0826	17.4556	14.3906	5.94796	13.2736	26.5704	29.6467	19.4217	0	13.4673	31.0327	16.6618	13.0737	22.8154
16.2146	17.6685	12.1796	13.5038	14.5304	5.52653	7.38641	21.3193	11.2589	0	8.39791	16.4131	15.0463	14.4623	18.2396
15.5624	15.2176	14.5754	12.6806	17.1548	11.9223	13.6523	9.91071	13.1794	0	2.72862	10.5804	16.511	8.07139	11.8096
14.4107	10.9234	21.7924	12.7438	10.5784	4.80986	21.8999	17.2611	14.6414	0	4.66362	11.1017	12.1349	13.9911	18.0668
24.1995	21.5623	16.5415	9.58067	16.4629	7.33819	4.14442	20.5667	14.2449	0	4.13373	21.6827	10.6168	14.9695	18.9475
6.49132	15.6349	3.56843	7.66485	18.2972	9.73375	2.25967	2.2612	2.01165	0	7.61454	3.10561	8.86228	5.36686	8.23304
6.2695	9.73102	6.11886	5.25434	8.87457	15.623	12.2811	5.21682	0.270775	0	5.58099	6.74949	14.4771	14.4041	4.00743
12.184	4.70499	15.1375	5.55125	6.45896	13.5077	11.6026	5.47711	8.06193	0	9.71017	5.15418	8.80302	2.76036	4.84867
14.7979	3.94387	10.0389	9.46177	10.7584	8.48715	5.13577	3.69587	5.18763	0	8.63123	6.57337	2.93036	8.35443	11.83
18.9788	6.37474	3.64006	13.5704	17.9698	11.0683	4.87058	3.8572	6.3321	0	3.54463	13.9143	9.92333	11.9926	5.47886
9.25807	12.3068	8.85871	14.4751	11.1095	13.1163	9.94191	5.61975	11.3942	0	9.44723	2.6289	9.71639	8.78766	9.54799
16.1705	10.9201	13.2794	12.0497	17.5033	15.0815	3.19232	10.1758	13.9619	0	14.1783	3.5849	8.18833	13.0464	14.3932
12.4629	13.5768	5.0221	8.03986	19.3714	12.0645	9.24836	5.75695	12.3503	0	11.1651	4.35428	12.09	7.00022	10.82
12.4475	20.2444	11.8958	14.4994	11.2236	11.1686	15.0586	15.4989	10.1372	0	5.47652	17.1346	12.5298	13.4109	14.4608
11.1846	14.539	9.37973	17.7763	9.25623	9.79108	13.6847	14.415	9.14692	0	4.89771	11.1489	12.7064	11.3501	10.8371
16.7155	18.3579	9.39158	15.0086	7.96576	9.2889	17.1261	19.2757	8.59607	0	1.79464	15.9236	8.45486	13.341	19.3186
10.8717	15.3279	6.81159	19.2972	10.2832	8.35333	15.9624	14.8251	9.92463	0	2.59363	12.5056	15.3663	13.3226	14.5652
12.0156	16.3949	8.25752	17.4207	6.90304	8.36276	19.2922	17.0353	11.3962	0	3.95331	18.7673	12.7035	14.6127	15.2889
8.34002	16.0797	6.83297	9.83127	1.65418	8.65562	13.5291	13.6632	8.27825	0	0	13.6055	13.8724	13.2606	12.9104
8.27545	17.6006	6.40317	13.8283	3.55746	9.44903	16.3883	20.7274	10.0509	0	4.5583	12.417	7.33061	11.5127	8.25781
9.22182	20.0496	3.19002	17.9769	13.2405	10.1872	21.6639	23.3443	3.55749	0	10.3213	13.5747	2.95825	8.95903	16.923
8.42557	15.1996	1.01582	10.0916	9.73328	8.72504	4.83154	23.7952	15.1648	0	14.9361	9.34931	8.20782	12.9909	18.8668
4.92751	20.2182	0	10.0127	2.80463	8.45213	9.23986	18.2942	16.3687	0	9.84298	14.9143	17.107	12.3557	13.9294
4.67426	17.6947	12.2318	8.47795	1.97795	14.2004	22.1564	24.6499	15.9108	0	9.95066	12.6094	15.6547	13.986	15.3157
14.0431	18.8284	6.10253	6.02167	3.91059	9.57118	9.87762	19.1481	12.27	0	10.3699	14.1325	4.0977	2.28305	10.7069
3.39898	11.9877	6.24538	12.1268	6.6076	3.47347	0.695841	9.8966	1.53609	0	7.1923	8.81399	6.80661	5.0465	5.6167
3.98109	17.0164	9.22849	14.1145	3.0672	10.28	10.5361	6.58226	4.98029	0	6.19498	10.7254	13.0909	8.71759	5.2077
5.89798	7.99279	4.55628	6.70585	5.45008	7.52078	12.0113	5.84153	3.12067	0	4.92795	9.2534	5.77829	6.73003	6.44257
9.53945	7.92338	6.73685	9.74684	3.65062	5.67428	7.45331	2.59971	2.41043	0	5.30736	7.58921	4.38243	6.01642	5.62049
22.5554	18.2002	16.1117	21.9697	13.7672	17.8893	4.04559	20.8235	5.06513	0	7.32104	21.5521	16.2639	11.7007	16.9769
11.0115	7.71451	14.3304	21.4891	12.38	16.6993	5.43042	15.3184	10.6602	0	11.4475	17.4952	23.8384	14.6076	17.4409
15.1891	10.6731	7.84963	17.1753	15.118	14.2641	16.4568	27.9056	14.0787	0	9.31144	19.1285	14.7624	11.5283	17.2857
15.3549	20.3707	12.7388	15.4742	20.102	9.62012	13.1777	23.0004	13.489	0	12.1388	15.0223	10.1037	8.25287	19.0182
13.6701	29.6973	14.7013	16.9278	22.9783	16.6439	15.494	24.4522	11.4867	0	12.4493	16.1435	19.2321	14.2713	24.7825
18.2181	22.7704	11.5674	16.2524	18.0484	15.0715	20.1295	25.8151	8.78777	0	9.4452	12.788	24.1157	14.5351	17.0304
19.0777	19.1564	19.4707	16.5409	12.2482	23.5523	18.039	37.7002	15.2656	0	13.7549	16.7157	24.7388	14.0651	24.0341
19.4436	12.1202	10.4982	17.5419	18.3837	15.2996	8.09112	19.3459	9.1568	0	8.83977	13.0268	11.7007	4.20385	21.1193
12.1418	32.579	4.75907	11.6685	26.2256	5.77044	28.9054	37.7593	25.2471	0	11.5268	23.6313	3.9112	16.7459	10.88
10.0951	43.1809	22.2676	9.88687	15.7213	25.0345	32.8603	31.8108	19.9914	0	3.21903	12.0897	11.5244	15.2397	17.1757
8.91239	20.1026	14.4739	7.27228	5.21862	15.5443	18.8181	21.3109	7.46786	0	4.61397	12.2652	10.1182	8.8943	14.7173
16.9113	12.291	15.8632	14.0593	6.80247	14.5232	13.2159	22.3291	8.47363	0	8.16229	20.3801	9.9664	5.02606	10.888
16.1865	16.0388	10.2049	25.0686	13.1233	16.2012	12.8226	33.477	6.3424	0	8.61008	20.1482	13.589	3.99544	9.7592
11.3937	17.285	16.3993	24.7892	17.7402	20.5833	16.9847	32.7892	12.4085	0	10.9277	26.7438	12.2529	3.20608	11.509
9.57466	17.5051	15.831	12.42	17.9239	16.2184	24.0431	30.6673	13.8316	0	12.3938	26.9519	19.7488	4.60683	8.80175
7.55092	15.1932	8.71497	9.73968	10.4988	11.7219	16.2195	25.3135	8.92109	0	4.70234	16.4313	11.3839	2.04422	6.54348
6.70256	6.76492	6.21528	6.49641	6.47697	9.02008	8.79184	3.96192	0	0	3.06495	7.71056	11.0235	3.61068	2.77392
5.75277	3.97037	10.8419	8.82882	0.67062	7.18829	6.44765	4.82426	2.93063	0	7.52447	8.72899	5.03904	2.03356	3.7263
11.3683	7.68027	9.92595	11.6825	8.48453	12.4865	5.40714	18.4433	6.98952	0	7.83502	16.3278	3.21186	3.87854	3.63784
5.7364	9.68656	3.19794	13.0427	12.0647	7.89521	3.94229	15.6052	7.002	0	6.92549	11.4084	4.95173	0	1.57026
0	12.4016	13.773	7.37524	15.9901	8.63611	5.69274	12.8655	7.39345	0	8.15824	10.0826	9.94453	6.57468	4.40953
0	10.9098	11.0245	3.04484	11.8363	6.56241	10.4597	9.28777	3.1797	0	2.00675	10.9519	3.68479	2.65195	2.96303
2.3437	11.7247	11.7525	6.95428	4.8809	5.23427	14.7331	10.1599	0	0	2.09744	4.07647	0	1.45028	3.7528
5.49322	12.4079	9.65635	6.22864	2.87228	9.05818	3.67368	4.28953	0	0	2.07364	7.89004	9.03889	4.9257	11.6046
7.97676	32.3832	9.28778	17.2037	39.4007	15.659	29.3329	25.1438	41.1699	0	10.4773	16.8275	15.1711	28.6896	28.9473
11.6083	30.7358	15.9877	0	29.7021	13.0613	29.7198	36.0145	29.9931	0	10.8309	13.1036	10.6037	23.918	19.9865
26.5173	31.2822	20.8256	3.44135	17.5135	18.9135	17.2587	32.5432	23.7362	0	8.40615	1.95279	12.1982	4.78959	17.8065
12.3079	22.5482	19.4171	11.274	9.09086	13.6277	9.19464	32.9827	11.901	0	14.0331	10.9615	5.77729	5.77907	15.1045
9.66679	20.4656	9.38496	13.5609	14.527	19.3612	5.87131	20.3795	10.3466	0	17.7447	27.3998	23.1615	5.98116	24.4845
7.10192	18.6353	8.702	12.857	9.39529	5.45304	18.7187	14.8918	7.57827	0	23.2806	16.4828	22.2738	7.38803	16.4117
16.5609	21.3132	20.1713	6.45634	3.5628	10.9522	14.5906	15.0823	8.56329	0	17.2712	20.5523	14.8749	11.8254	13.6437
23.5392	15.3811	17.3411	14.4745	5.46651	10.4458	14.9395	3.81087	6.08893	0	17.185	17.5723	18.0081	12.1918	10.762
32.796	18.717	11.5293	37.1636	23.2101	20.9661	19.954	13.0897	21.4399	0	21.5859	41.3862	10.1189	39.2756	19.1114
36.3459	31.4096	16.1128	32.6527	23.3763	16.19	27.3223	14.9677	31.0001	0	19.169	27.7078	12.8328	37.6476	13.928
35.152	41.5916	20.2266	31.6793	25.4923	20.9457	27.5214	17.1314	35.2958	0	27.2832	30.8023	15.5663	47.2062	19.7545
37.123	39.6571	20.4685	27.8918	25.0905	23.205	26.379	18.8592	31.3961	0	21.2825	29.0117	13.7043	45.5629	21.6254
35.6139	36.4581	15.8788	34.4737	18.908	19.1521	26.1923	20.3046	34.9021	0	22.4069	25.9123	16.7025	45.8805	15.1052
28.3476	32.9746	13.734	31.6873	18.8809	27.1559	16.4898	28.3259	34.1822	0	15.9038	20.1451	17.9141	44.0077	18.6691
20.7007	27.1684	12.4865	25.5383	23.569	24.4156	23.9353	16.294	44.4675	0	14.0965	22.3867	17.4508	27.1195	23.1642
16.0863	25.5417	12.2136	12.0862	26.7462	9.05328	20.0653	31.8042	29.4723	0	12.6812	21.2179	0	28.55	17.5836
8.05489	13.7393	3.96861	3.87423	0	6.79966	14.2697	9.43277	3.97907	0	3.30149	9.40021	11.4118	5.74288	9.88869
8.44061	6.32067	6.07281	9.2042	0	5.34602	9.89569	10.2187	1.88348	0	6.46167	8.54889	7.07237	7.78605	8.69739
16.9643	7.51064	1.4308	11.116	0	10.8157	6.90753	17.3035	9.47155	0	1.12491	21.6522	9.35947	4.60848	8.22611
10.5586	15.4612	7.47222	25.1183	9.29112	9.60606	12.87	15.8992	8.32387	0	7.04048	12.1174	10.3002	5.57477	7.18099
12.2999	15.115	7.2765	13.9342	14.8209	11.7546	17.0032	11.9058	9.31359	0	4.66445	18.7037	3.62963	10.1265	16.07
9.84907	19.171	7.20927	14.7326	16.6379	9.71374	21.8325	11.2723	10.3313	0	6.27245	13.9849	20.1869	13.9919	12.0366
14.5593	13.1466	16.384	8.60239	6.51982	5.30763	22.4519	11.5026	9.19997	0	5.58274	9.40571	6.73679	13.6023	10.9559
22.4296	17.9586	7.04287	18.7064	7.1856	12.3983	9.34416	20.6088	5.0229	0	3.0473	16.3603	3.55218	12.4418	14.1637
3.2028	24.1572	22.1971	6.46401	9.38332	10.2787	34.0916	17.4348	13.1687	0	2.77231	4.4932	6.70667	12.0392	20.738
13.0597	13.9689	9.79509	0	5.87647	11.4426	13.9344	13.6291	3.79502	0	5.4349	13.9466	6.79547	10.0318	19.6841
23.8946	4.85052	4.1696	9.49684	1.99266	4.39537	10.4186	9.85354	1.41684	0	3.63363	8.41028	9.10472	4.26127	8.28579
12.8176	13.5535	9.73278	18.0564	5.64855	12.1496	4.1966	15.1319	3.92872	0	6.8123	10.785	8.8893	11.9094	21.5935
14.7802	5.42723	2.94061	13.1088	9.54632	11.3442	11.8225	12.4571	8.35786	0	5.25262	17.9017	11.2039	12.0247	14.8716
14.9919	10.5219	11.4649	16.17	16.9677	9.01234	21.0774	12.487	13.2411	0	11.0883	15.7591	14.8369	14.0596	12.109
18.7204	27.0818	18.1876	13.9775	17.5467	13.5915	17.7918	13.0513	15.0154	0	13.4892	9.08205	10.8053	14.9311	23.0095
19.5581	20.2115	11.4985	12.7716	12.8129	8.89885	19.3837	6.67072	11.944	0	10.5035	11.5405	13.9347	16.909	22.9627
6.66182	6.82544	7.09684	14.0198	13.0581	4.28508	8.22264	13.9557	4.68436	0	4.31016	11.0356	9.56897	2.29559	9.63228
11.0496	9.8292	14.869	10.317	13.8751	10.2186	14.6847	13.36	8.79211	0	4.76312	13.0895	6.11462	4.1037	8.79523
11.7732	17.6751	19.6186	16.7133	19.4959	12.5702	17.2946	9.22962	6.9274	0	10.3438	11.6118	13.7928	9.97594	11.0659
13.8303	16.3338	20.385	15.2529	18.7263	21.5203	15.3101	13.3873	4.31883	0	8.975	12.5608	17.6227	15.8297	8.24972
19.1344	5.93608	14.9967	18.5869	10.4045	22.9315	14.0005	16.8157	10.169	0	7.43593	18.5875	14.6211	11.6252	1.56795
19.3137	9.62676	13.7841	25.0824	14.6395	15.6898	10.837	25.4275	11.9742	0	9.48327	20.0139	0	4.75871	8.68399
14.1995	12.1897	17.0271	22.5135	28.6031	12.9636	4.9293	20.9617	13.0194	0	9.26456	20.5625	4.78579	9.82943	12.6541
4.27542	21.2524	14.7735	19.8719	32.9831	11.6038	23.6716	16.8575	17.3834	0	0.655126	20.6631	24.7981	9.7802	7.55436
10.3173	3.88082	4.06851	6.7493	7.78409	14.8567	4.90221	15.3842	6.10766	0	5.38489	5.40966	10.1487	4.20049	3.20941
4.13622	7.89413	11.2236	8.50531	9.58802	18.4034	6.52038	12.3994	7.20962	0	15.6301	3.87872	9.9633	0	9.13757
11.3559	0.386642	8.08887	6.65768	16.455	10.4082	2.3746	17.9148	0	0	11.8262	7.8434	8.438	0.695367	10.1216
10.5825	12.6774	9.57458	8.92453	13.7583	12.9959	3.92554	12.882	2.85935	0	12.117	0	8.37684	0	7.41747
7.05956	10.4154	6.18434	9.03155	7.26453	16.1287	1.65009	17.5165	0	0	15.5995	2.39421	4.43668	5.28887	8.49429
10.3998	2.16754	2.54876	4.96212	5.28096	19.4667	8.57866	6.27121	3.98595	0	10.3697	12.9943	12.8117	1.95912	5.58928
9.17247	4.45904	7.86824	5.24608	8.25479	11.1486	13.737	8.23055	4.48505	0	14.8822	5.56297	8.62898	2.4606	3.82539
11.8176	7.68893	5.40299	4.68547	5.10156	9.51993	0	11.3715	2.85631	0	7.00065	5.60411	3.30873	0	1.85034
12.4284	29.5247	18.7716	9.74183	10.1029	20.5882	26.2451	24.1205	21.1941	0	0	6.56891	14.9213	17.0623	0
10.6272	23.1933	22.8253	11.223	10.0986	19.945	11.6033	7.34211	13.4578	0	11.9718	5.3617	1.91371	5.41963	19.1425
15.0961	3.12053	7.96676	0.556737	21.0555	9.49395	10.1972	10.8622	2.2889	0	11.4417	17.871	9.51396	16.0631	16.8839
19.8125	14.8229	3.39256	6.22954	8.27524	4.73138	14.3949	0	9.69227	0	4.47121	0.619928	19.1683	4.85817	8.55975
9.37445	7.58453	14.4647	7.16623	5.24722	8.83809	3.71648	15.033	7.71469	0	7.61168	1.88834	3.66587	16.1439	8.29339
13.568	9.86783	8.52401	10.9747	12.8109	18.3717	1.86678	0	14.468	0	9.43168	8.70552	8.05234	2.74586	17.1194
11.0292	0	5.01485	6.58602	21.0542	4.22887	14.2502	14.3151	2.72404	0	13.8703	15.8343	12.8527	19.8884	9.42292
24.4598	24.6271	9.35007	10.3519	9.13764	14.8552	15.3359	13.7015	20.3787	0	6.10264	8.15235	10.0107	4.70985	11.2273
9.7251	4.60889	7.13306	16.5449	8.2324	9.83543	11.0158	5.58964	16.8628	0	0.346604	22.1418	6.12406	4.05633	5.652
9.95333	6.07893	17.3303	8.60757	26.1778	0.385927	12.7109	15.6651	17.9015	0	9.13557	13.7971	9.98693	15.7396	0
7.36523	25.4842	3.00151	7.72997	18.9511	16.1716	6.66744	15.4965	10.3341	0	0	4.00715	0	10.5392	9.90125
0	12.8249	14.3739	9.53494	11.6587	9.53085	16.354	9.06337	10.2601	0	7.2114	1.68631	8.49444	8.32969	8.29889
7.40008	7.39249	14.4376	3.95139	10.1595	16.1507	11.9011	9.61596	5.7841	0	5.55218	12.199	0	7.68641	12.5178
24.4544	18.7909	20.6271	19.6174	7.82235	7.56536	22.8333	4.70629	5.96311	0	13.1226	14.991	6.444	1.04419	10.233
13.3765	27.4359	24.1313	21.864	12.1407	19.1925	10.9893	11.4209	2.89105	0	18.9713	21.5621	11.215	19.5581	22.1843
33.5828	16.1924	12.4394	18.3149	14.9704	22.8473	9.43711	5.24834	12.6369	0	6.98606	34.9009	14.9996	18.3383	0
11.0894	31.5555	14.0427	7.10853	14.5578	24.1988	18.7758	19.9433	17.6119	0	3.98303	16.6685	10.723	14.1479	25.374
12.025	10.3377	9.0145	6.29118	10.3532	12.5984	12.8792	13.5243	5.2138	0	9.95303	2.75879	15.7503	7.12601	6.30765
12.8145	16.0743	13.4946	10.5863	5.72456	14.2194	5.01277	13.1275	8.21795	0	7.12585	3.89252	11.3915	8.21303	16.487
12.6612	6.41202	10.9068	10.0963	11.5392	11.6527	7.03129	9.41138	9.05455	0	10.0779	8.10203	12.4634	7.72735	12.9441
17.2971	8.91225	7.56762	8.7736	12.6686	8.94453	2.14244	26.4292	10.1282	0	10.7626	12.15	9.07564	9.6043	7.26071
13.8048	22.7416	12.8086	20.353	12.8932	8.92378	7.44358	18.6799	16.5693	0	12.8766	6.62572	13.8993	5.39885	8.87855
0.668408	18.4971	10.884	16.8622	11.8586	11.0286	10.6124	33.4648	11.3454	0	11.7039	21.8599	10.7303	19.6556	20.5938
10.3116	21.1418	3.73546	16.4367	11.4763	13.1784	22.4473	23.3938	16.8402	0	8.35838	28.6252	18.946	6.84672	12.1159
13.9639	16.4444	5.87357	20.6868	23.3076	21.0937	13.1844	15.2182	13.5252	0	14.6187	8.76576	17.4625	10.5593	15.0757
9.97399	8.52716	12.6491	7.16862	13.8855	16.9865	18.4238	25.9199	14.4025	0	12.509	14.2654	10.2402	12.047	6.19299
11.6002	22.756	11.5588	14.2797	10.1189	14.7212	10.2828	20.8456	13.8053	0	9.85626	11.9101	7.2658	5.56533	15.7282
4.11441	11.7804	11.3962	6.62781	10.9394	14.4284	7.79395	8.12128	7.75569	0	13.8308	4.69056	12.0721	3.71737	6.47605
12.6134	11.6217	10.6023	1.73434	11.3032	17.3018	15.4233	10.8344	7.6904	0	11.6503	9.93474	9.3338	6.92874	7.19228
14.5088	10.1328	5.21938	7.01473	11.013	10.5717	3.68511	10.5563	2.39026	0	9.04528	0.874461	7.69559	2.1242	6.21781
10.1098	14.0984	9.45774	16.9419	11.0446	20.7097	4.97661	25.4048	3.62249	0	7.25905	4.18454	10.523	7.40374	9.41066
5.2348	2.21926	3.68337	15.5905	11.2894	15.7351	9.49166	13.151	11.9162	0	9.52333	15.0335	12.3677	0	13.7553
14.7695	34.6506	20.8845	9.5161	23.5059	17.9529	29.9081	29.7547	22.9401	0	3.65576	6.05643	17.73	29.3383	17.3591
20.6208	28.8337	28.8752	11.8287	18.9114	16.8411	18.5972	11.8109	18.8568	0	10.02	4.29263	10.9866	9.2222	19.8696
22.1949	8.7932	19.7856	9.09153	20.7423	16.3896	6.23673	22.0344	7.19893	0	10.549	14.9181	13.4572	21.4907	12.4911
13.553	14.5532	11.4212	21.1306	15.2047	23.5544	6.52832	12.782	17.7513	0	8.25995	11.8418	21.8954	0	0
0.00404407	9.61088	20.6404	18.4873	11.8043	15.2817	12.948	29.8347	18.706	0	18.5358	12.0779	6.79374	8.16189	11.3844
9.11423	26.6714	12.8364	8.67449	19.8226	6.69892	9.05009	7.68515	13.5181	0	13.9563	24.4915	5.02598	0	25.834
10.6837	25.8002	21.9841	4.7202	26.8679	3.57363	26.2907	0	6.69295	0	14.9871	18.2335	29.8614	13.7665	7.90149
24.3718	27.9638	23.9796	1.40135	4.35682	19.9097	28.6021	1.48441	3.42197	0	4.467	10.2743	15.8537	22.8801	14.8275
22.0585	12.9945	13.5002	17.1733	23.7836	2.02895	10.863	9.68433	11.0881	0	9.23308	3.54929	11.156	0	5.16574
9.6752	17.6352	24.1505	9.15844	10.9491	9.61745	4.4293	22.2531	8.16275	0	14.3799	15.2231	3.71471	16.1478	14.5841
17.3592	17.3669	8.6306	13.8974	12.8343	12.538	8.6835	12.5468	13.6882	0	7.98742	26.8849	20.8247	12.8152	15.056
17.2454	13.0484	21.1145	14.9998	14.5631	14.2802	18.8976	10.43	11.1906	0	19.3458	4.36459	19.5841	10.4562	8.28745
22.7976	10.9713	13.7674	8.81222	18.7485	17.8539	6.78737	10.9684	10.8292	0	10.201	12.5253	8.84072	15.8103	14.3189
25.4116	15.136	16.2113	21.5878	23.9842	15.7918	12.8548	15.0341	13.8581	0	14.1727	10.3052	17.943	15.7033	7.61504
17.2292	17.8742	17.3952	21.882	17.198	16.4661	10.4371	12.231	14.3874	0	13.9466	4.64842	7.06009	15.3032	17.7596
16.0456	15.6861	10.2058	14.8172	22.6318	14.892	14.7179	5.6664	14.6304	0	4.57734	11.3805	10.6725	19.0711	18.8115
5.85615	8.13744	6.25875	9.11788	0	9.49624	10.5078	3.92991	3.81609	0	0	4.41992	13.94	1.41664	15.982
6.92189	0	9.28452	1.51699	0.940854	7.5315	7.09631	14.8543	8.25325	0	3.96148	10.2205	10.5246	9.35437	10.9817
22.8672	12.0181	9.27608	10.4241	12.7503	3.59461	0	11.7741	14.8494	0	5.41898	11.1719	4.99724	0	12.0526
0	14.3357	13.0349	11.6078	15.9858	0.00514638	0	19.8385	11.8669	0	12.0003	5.26049	11.3429	12.0352	8.2942
2.93165	24.3337	11.3692	9.46223	8.53233	10.6558	11.9385	18.4987	15.382	0	4.17407	20.9988	20.0932	9.71126	14.9113
5.35888	15.6745	12.1011	3.25334	5.763	9.30604	17.2931	17.2783	10.3762	0	9.91222	16.5932	21.2914	12.3081	11.4895
11.6525	15.1299	15.0429	9.13818	1.78704	12.5075	7.01469	13.4861	7.19404	0	9.29404	8.13489	11.2368	6.26382	8.80441
10.8418	6.49393	8.67754	12.4867	3.77833	6.54757	5.87402	7.24509	0.745721	0	5.85193	6.22928	10.1422	1.96114	10.4435
33.8513	18.1382	16.0635	37.0588	3.76396	11.5382	14.1257	0	11.9443	0	26.5937	19.2107	1.14114	21.9033	11.0237
30.4093	20.7819	11.0792	27.2796	24.9308	13.2952	5.34872	1.78547	15.4215	0	18.2193	30.8351	0.980604	30.8837	24.4477
35.6181	31.2923	13.1569	29.8914	35.342	9.20536	25.7364	6.57876	32.8235	0	16.3399	30.7979	11.1509	37.5278	2.18834
22.5426	43.7694	25.7949	29.662	20.4	34.9617	28.2201	29.6031	41.7768	0	24.3788	17.813	6.02353	51.1335	5.65601
17.9272	32.7626	7.78464	29.9725	20.8149	30.2336	23.7519	17.9139	34.597	0	10.5044	21.0774	5.41928	28.8381	10.6687
12.5043	23.3435	16.6824	22.7916	27.4046	9.93045	29.3273	11.1727	30.5562	0	15.4677	17.8674	6.22902	23.9398	9.98155
21.4211	35.6248	16.4754	11.7978	35.3019	22.2493	32.1042	18.5456	20.9974	0	16.9744	20.4895	8.3569	29.3713	13.3651
32.203	37.6853	18.3353	15.7899	22.5505	17.6107	31.3588	21.3145	14.2171	0	15.4921	11.0313	7.61049	28.2707	3.23213
17.7468	38.2732	19.7831	38.8013	8.43296	25.4557	30.5553	38.4373	51.2975	0	12.9159	10.5269	15.7434	44.6277	11.9878
2.63075	32.9613	7.3671	33.6772	25.5925	23.6735	29.5288	28.0717	45.6044	0	9.84195	10.7075	4.53604	26.7488	38.9972
15.0829	28.0585	6.18924	8.84657	49.3542	0	33.7883	5.35852	39.0096	0	15.6118	24.2954	14.0735	26.5631	20.4875
18.2043	47.5381	18.6702	1.16114	26.33	16.7042	40.6481	28.9563	26.396	0	9.62769	2.11106	18.2798	32.5207	11.2461
28.6962	35.6947	25.2151	3.1556	3.60613	19.3837	25.395	15.0416	23.803	0	7.4239	0	13.5231	17.3288	35.4723
31.1451	15.4093	12.5202	11.6578	0	1.08692	7.38509	5.40457	4.68593	0	11.8354	13.3427	5.87626	19.428	25.1793
34.2562	16.5791	12.7752	19.9831	18.1343	13.5038	11.894	4.53481	17.9378	0	20.5655	22.3907	30.1373	28.0981	28.8438
29.9246	22.2309	21.3286	24.668	17.8361	4.7443	23.2036	9.95932	24.2009	0	23.3676	16.4277	28.9602	37.4998	27.4981
11.4765	10.434	3.59929	19.688	15.8873	18.229	12.3438	28.4742	11.4232	0	16.9653	17.2633	9.49145	2.35891	15.5108
12.9718	21.7497	9.37923	16.5751	19.8943	19.9694	15.5556	32.1638	11.8513	0	19.5256	18.7429	27.8937	7.8269	18.4468
14.4422	28.8605	22.6997	12.7123	17.0674	22.8371	28.6156	17.6877	15.8377	0	22.7018	15.5721	21.6789	9.35986	22.5585
28.3967	17.6877	16.7315	2.93498	15.1558	16.4125	13.4504	19.0416	6.42506	0	22.7449	19.4037	13.4361	14.4273	14.8963
27.7537	27.3821	12.1518	22.3728	3.80121	14.7701	7.59811	24.1254	14.8112	0	24.1821	13.9288	25.5588	10.6205	7.43186
13.5773	15.2654	9.59452	23.528	7.52377	22.2549	4.1513	17.2682	15.1103	0	21.7288	15.4209	25.4286	16.3028	16.1911
10.8959	13.5346	5.2142	18.752	18.6474	23.4068	14.4675	21.3733	23.3599	0	19.6006	29.5263	19.6868	17.7233	14.7897
13.6534	21.3805	4.63444	20.6649	16.762	16.3718	23.4852	36.4963	22.094	0	21.1561	21.0043	14.0179	11.4791	5.91243
25.278	28.0831	15.4186	20.4336	24.6187	11.9494	13.6046	3.23923	29.714	0	19.4839	11.154	12.7034	36.4122	17.1342
21.3958	27.4998	9.23746	18.1237	16.4728	10.2339	25.1393	3.90438	28.9623	0	10.3803	10.1213	10.7658	36.4917	13.944
21.2518	31.2017	13.2099	18.2412	16.1035	10.2069	24.9856	4.44906	33.8914	0	14.4467	4.96788	9.38609	41.0286	23.1861
16.8553	29.6958	5.09341	19.0391	16.5704	11.9486	23.6801	3.70627	28.5838	0	10.6218	8.93772	7.83378	40.3154	21.2996
24.2569	29.6835	3.97427	17.8076	15.6544	9.05748	25.7226	0	29.512	0	5.50279	10.0388	12.5119	41.1789	17.4582
27.9665	26.0222	11.2717	17.5552	14.797	14.396	21.9534	32.5045	37.4553	0	1.62536	19.7686	4.94161	49.3485	7.01354
8.93117	43.662	1.16009	33.4698	19.1602	13.5882	24.1576	20.5284	47.0403	0	5.95434	10.6384	4.2654	28.4173	20.1053
0	25.4104	11.0555	4.57929	33.735	5.8561	20.2437	6.31147	35.3908	0	8.47153	8.72489	0	33.8542	25.1554
5.99403	17.2945	9.09799	11.1344	10.9228	7.38961	12.4191	23.612	30.9583	0	8.47279	0	0	22.1372	14.0464
6.46331	19.4348	0	0	21.3689	6.42137	11.0935	19.833	31.8266	0	9.7352	7.64063	0	13.3379	15.107
1.12567	24.7273	4.83645	0.0547641	14.7744	4.6027	22.1175	24.7858	23.2367	0	12.1164	1.44574	5.93793	11.8256	10.7714
5.93971	23.9418	10.7201	0	4.7536	16.2424	21.3586	26.5863	13.3022	0	12.6598	8.60658	13.7389	8.79125	9.89317
8.63944	16.1685	14.1864	5.5629	0.553928	13.2457	6.4074	14.3985	4.41988	0	8.59397	10.0926	8.06469	2.75175	4.1246
9.92354	6.82843	5.79129	7.12078	5.79427	13.0648	1.02698	12.141	2.03279	0	8.76456	7.5686	4.68865	0	4.51996
10.4588	6.23813	7.55199	9.37647	12.9961	10.5121	6.89973	17.1906	3.73497	0	10.7651	10.959	8.5875	4.02947	6.92848
10.5401	9.5508	4.12849	10.6036	12.4249	16.4134	6.87537	20.9471	6.73741	0	14.0903	9.45023	10.0186	1.74057	4.90731
18.863	8.90907	18.3033	6.90422	11.8307	17.5798	19.8633	25.4387	12.7239	0	12.7944	18.6346	33.19	16.0493	11.1348
17.1199	16.1355	12.8156	13.7106	8.12629	22.3163	5.29547	27.4742	16.7209	0	15.6787	13.2479	22.5887	5.23958	15.8592
9.80705	9.34304	16.2505	13.2547	16.0298	13.8596	0	21.1063	12.3082	0	18.9041	9.27597	17.6466	6.2965	15.3947
13.3172	11.8051	9.95658	9.11143	26.0371	16.3383	3.53188	20.8259	12.9706	0	16.8185	12.9411	21.8479	5.43904	14.4171
8.92087	16.892	12.1552	8.15803	18.6865	13.0652	14.7399	22.8041	8.98666	0	14.8237	9.00439	17.1648	6.71751	9.07828
12.6162	17.6508	16.7304	5.82542	11.5417	18.1252	11.9057	29.3793	12.7548	0	13.264	11.8533	16.3751	6.9053	15.0163
11.0992	18.883	18.6962	9.28817	12.806	14.2156	5.32564	20.2271	9.13552	0	17.7061	12.5058	21.8306	4.72382	17.6931
14.437	9.76164	13.1765	5.41877	13.1465	11.8476	2.29237	17.8579	4.64755	0	9.90922	11.118	16.8854	3.84312	7.98376
22.8077	13.9411	16.3684	25.9179	22.9376	9.88021	16.3346	0.362415	7.57612	0	18.3368	10.7355	18.2745	19.617	12.5032
22.5382	18.3197	15.0525	18.6022	21.8468	17.3156	19.1513	3.9798	14.4792	0	1.08239	17.2313	11.4686	22.9803	19.3336
38.3615	16.4665	22.4912	25.1961	25.3098	15.9344	21.0302	15.3663	20.3344	0	10.3478	13.158	15.8341	23.8198	11.736
17.4466	22.1026	16.4564	31.7899	14.5385	15.7168	15.4873	18.0238	22.259	0	4.90428	11.0809	4.5893	25.7016	13.4217
9.03508	16.7371	10.4062	20.2514	26.1425	13.9982	17.3877	5.86578	24.4879	0	3.88596	16.7913	7.0962	25.6581	23.8033
10.4723	27.4926	10.3697	16.9462	31.6647	9.0489	36.9289	4.07332	23.3996	0	14.0044	12.3535	18.5375	31.0983	21.4751
25.7301	29.8817	15.7772	4.08128	21.1212	19.7593	28.7828	21.5189	22.8426	0	2.7293	14.8316	5.51208	33.6865	8.84716
23.1207	31.5244	23.594	28.5	8.5858	22.579	20.7838	21.0781	26.748	0	6.7649	12.5734	7.25452	17.3419	6.85273
16.6849	11.412	12.0345	30.8651	13.8665	21.7701	7.78239	8.08926	7.31215	0	17.4698	20.4539	24.8527	18.7472	10.7195
12.6822	8.901	6.45521	17.7853	17.1216	18.4164	12.7515	7.12079	13.9929	0	10.391	18.7853	16.424	19.2056	13.1347
12.0487	13.9518	4.32196	13.4698	17.9903	6.48144	15.153	9.22522	14.3196	0	15.3899	2.19057	9.42511	13.9309	11.8733
19.4	29.5923	10.5067	7.70753	21.6771	12.0987	16.2497	20.8187	13.6155	0	8.40997	10.1393	0	23.1354	16.1833
15.9068	33.0134	8.64891	20.9318	21.7952	20.8308	13.088	15.3272	19.2996	0	14.8057	5.62045	19.1476	16.867	12.4209
11.3934	18.6243	7.40624	18.0597	13.1103	21.2696	22.64	8.51481	15.4856	0	16.2582	6.97942	14.3909	20.0688	17.2892
12.1085	10.5083	1.17057	2.95137	2.16511	13.7497	12.2294	14.3813	14.381	0	10.6483	10.5806	7.19881	18.1032	5.70037
22.5029	20.0715	2.88192	22.0759	9.63357	11.4976	9.97963	15.1171	17.9844	0	12.7856	3.88846	13.5778	8.99112	6.7217
21.946	18.2044	9.46464	20.5702	19.1691	23.3303	6.58422	34.3062	10.0624	0	22.613	10.3294	16.6889	9.41809	15.5008
13.1919	17.4834	11.2973	14.6613	20.8562	26.7578	9.24321	16.4181	13.565	0	23.0172	8.51135	24.7296	8.21801	14.2841
14.5737	9.79641	13.5893	11.47	16.8061	19.6777	20.6562	27.4762	12.7612	0	20.3257	12.5942	18.8788	14.2899	11.1052
24.2346	27.0631	12.5735	16.0685	18.203	22.3396	9.1942	32.5554	21.3622	0	24.1304	13.674	20.7709	8.81226	12.6292
12.0852	28.4159	22.0203	24.5816	16.5556	20.3463	6.78369	28.3895	15.2175	0	26.6188	16.0752	24.8854	15.0891	18.2703
12.9186	16.5511	18.3475	9.25922	15.9176	19.5891	18.7866	17.0844	16.874	0	17.6112	27.6268	21.4903	11.7291	17.7592
20.8469	21.2906	22.1424	11.4067	15.2593	12.8911	14.265	20.0336	17.9824	0	22.9965	17.2324	16.985	11.1567	12.3669
15.2835	24.5833	11.6326	19.7315	10.3767	16.2074	2.08613	21.119	8.96261	0	15.0414	10.2615	17.2381	11.5024	5.97946
